# Supplementary material for: Predicting host taxonomic information from viral genomes: A comparison of feature representations
Source: PLoS Comput Biol. 2020 May 26;16(5):e1007894. doi: 10.1371/journal.pcbi.1007894 (PMC7307784; doi:10.1371/journal.pcbi.1007894)
Supplement: S3 Table — (CSV) [file pcbi.1007894.s003.csv]

label	tax	pool_label	pool_tax	holdout	Baltimore	N
Bacillaceae	family	Bacillales	order	Siphoviridae	DNA	156
Bacillaceae	family	Bacillales	order	none	DNA	259
Pseudomonadales	order	Proteobacteria	phylum	Siphoviridae	DNA	309
Pseudomonadales	order	Proteobacteria	phylum	Podoviridae	DNA	302
Pseudomonadales	order	Proteobacteria	phylum	Myoviridae	DNA	293
Pseudomonadales	order	Gammaproteobacteria	class	none	DNA	402
Lactobacillales	order	Firmicutes	phylum	Myoviridae	DNA	425
Lactobacillales	order	Firmicutes	phylum	Siphoviridae	DNA	86
Lactobacillales	order	Bacilli	class	none	DNA	547
Enterobacterales	order	Proteobacteria	phylum	Myoviridae	DNA	426
Enterobacterales	order	Proteobacteria	phylum	Podoviridae	DNA	421
Enterobacterales	order	Proteobacteria	phylum	Siphoviridae	DNA	429
Enterobacterales	order	Gammaproteobacteria	class	none	DNA	771
Bacillales	order	Firmicutes	phylum	Podoviridae	DNA	432
Bacillales	order	Firmicutes	phylum	Myoviridae	DNA	421
Bacillales	order	Bacilli	class	none	DNA	547
Bacillales	order	Firmicutes	phylum	Siphoviridae	DNA	136
Proteobacteria	phylum	Bacteria	kingdom	Myoviridae	DNA	434
Proteobacteria	phylum	Bacteria	kingdom	Podoviridae	DNA	432
Proteobacteria	phylum	Bacteria	kingdom	Siphoviridae	DNA	435
Proteobacteria	phylum	Bacteria	superkingdom	none	DNA	985
Firmicutes	phylum	Bacteria	kingdom	Myoviridae	DNA	435
Firmicutes	phylum	Bacteria	kingdom	Podoviridae	DNA	435
Firmicutes	phylum	Bacteria	kingdom	Siphoviridae	DNA	416
Firmicutes	phylum	Bacteria	superkingdom	none	DNA	990
Cyanobacteria	phylum	Bacteria	kingdom	Myoviridae	DNA	104
Cyanobacteria	phylum	Bacteria	kingdom	Podoviridae	DNA	156
Cyanobacteria	phylum	Bacteria	superkingdom	none	DNA	208
