# Supplementary material for: Predicting host taxonomic information from viral genomes: A comparison of feature representations
Source: PLoS Comput Biol. 2020 May 26;16(5):e1007894. doi: 10.1371/journal.pcbi.1007894 (PMC7307784; doi:10.1371/journal.pcbi.1007894)
Supplement: S4 Table — (CSV) [file pcbi.1007894.s004.csv]

label	tax	pool_label	pool_tax	Baltimore	N	Features	k	AUC	Spec	Sens
Bacteroidetes	phylum	Bacteria	superkingdom	dsDNA	92	Domains	0	0.97	0.82	0.92
Proteobacteria	phylum	Bacteria	superkingdom	dsDNA	985	DNA	8	0.994	0.99	0.99
Actinobacteria	phylum	Bacteria	superkingdom	dsDNA	993	DNA	1	0.96	0.91	0.86
Actinobacteria	phylum	Bacteria	superkingdom	dsDNA	993	DNA	2	0.985	0.91	0.93
Actinobacteria	phylum	Bacteria	superkingdom	dsDNA	993	DNA	3	0.995	0.97	0.97
Actinobacteria	phylum	Bacteria	superkingdom	dsDNA	993	DNA	4	0.998	0.98	0.98
Actinobacteria	phylum	Bacteria	superkingdom	dsDNA	993	DNA	5	0.999	0.98	0.98
Actinobacteria	phylum	Bacteria	superkingdom	dsDNA	993	DNA	6	0.999	0.98	0.99
Actinobacteria	phylum	Bacteria	superkingdom	dsDNA	993	DNA	7	0.999	0.99	0.99
Actinobacteria	phylum	Bacteria	superkingdom	dsDNA	993	DNA	8	0.999	0.98	0.99
Actinobacteria	phylum	Bacteria	superkingdom	dsDNA	993	DNA	9	0.998	0.96	0.98
Actinobacteria	phylum	Bacteria	superkingdom	dsDNA	993	AA	1	0.999	0.99	0.97
Actinobacteria	phylum	Bacteria	superkingdom	dsDNA	993	AA	2	1	1	0.99
Actinobacteria	phylum	Bacteria	superkingdom	dsDNA	993	AA	3	0.999	0.98	0.98
Actinobacteria	phylum	Bacteria	superkingdom	dsDNA	993	AA	4	0.998	0.97	0.98
Actinobacteria	phylum	Bacteria	superkingdom	dsDNA	993	PC	1	0.975	0.94	0.94
Actinobacteria	phylum	Bacteria	superkingdom	dsDNA	993	PC	2	0.987	0.94	0.96
Actinobacteria	phylum	Bacteria	superkingdom	dsDNA	993	PC	3	0.994	0.96	0.98
Actinobacteria	phylum	Bacteria	superkingdom	dsDNA	993	PC	4	0.994	0.98	0.98
Actinobacteria	phylum	Bacteria	superkingdom	dsDNA	993	PC	6	0.996	0.97	0.97
Actinobacteria	phylum	Bacteria	superkingdom	dsDNA	993	Domains	0	0.99	0.99	0.98
Proteobacteria	phylum	Bacteria	superkingdom	dsDNA	985	DNA	9	0.994	0.98	1
Proteobacteria	phylum	Bacteria	superkingdom	dsDNA	985	AA	1	0.992	0.91	0.98
Proteobacteria	phylum	Bacteria	superkingdom	dsDNA	985	AA	2	0.996	0.98	0.98
Proteobacteria	phylum	Bacteria	superkingdom	dsDNA	985	DNA	7	0.993	0.99	0.99
Proteobacteria	phylum	Bacteria	superkingdom	dsDNA	985	AA	3	0.994	0.97	0.99
Proteobacteria	phylum	Bacteria	superkingdom	dsDNA	985	DNA	6	0.992	0.99	0.99
Proteobacteria	phylum	Bacteria	superkingdom	dsDNA	985	DNA	4	0.986	0.98	0.98
Firmicutes	phylum	Bacteria	superkingdom	dsDNA	990	DNA	1	0.914	0.81	0.96
Firmicutes	phylum	Bacteria	superkingdom	dsDNA	990	DNA	2	0.914	0.84	0.94
Firmicutes	phylum	Bacteria	superkingdom	dsDNA	990	DNA	3	0.959	0.93	0.98
Firmicutes	phylum	Bacteria	superkingdom	dsDNA	990	DNA	4	0.992	0.96	0.98
Firmicutes	phylum	Bacteria	superkingdom	dsDNA	990	DNA	5	0.996	0.96	0.98
Firmicutes	phylum	Bacteria	superkingdom	dsDNA	990	DNA	6	0.999	0.99	0.98
Firmicutes	phylum	Bacteria	superkingdom	dsDNA	990	DNA	7	1	0.98	0.99
Firmicutes	phylum	Bacteria	superkingdom	dsDNA	990	DNA	8	1	0.98	0.99
Firmicutes	phylum	Bacteria	superkingdom	dsDNA	990	DNA	9	0.999	0.96	0.99
Firmicutes	phylum	Bacteria	superkingdom	dsDNA	990	AA	1	0.993	0.98	0.97
Firmicutes	phylum	Bacteria	superkingdom	dsDNA	990	AA	2	0.999	0.98	0.98
Firmicutes	phylum	Bacteria	superkingdom	dsDNA	990	AA	3	1	1	0.98
Firmicutes	phylum	Bacteria	superkingdom	dsDNA	990	AA	4	0.998	0.96	0.97
Firmicutes	phylum	Bacteria	superkingdom	dsDNA	990	PC	1	0.981	0.96	0.97
Firmicutes	phylum	Bacteria	superkingdom	dsDNA	990	PC	2	0.991	0.97	0.96
Firmicutes	phylum	Bacteria	superkingdom	dsDNA	990	PC	3	0.993	0.98	0.98
Firmicutes	phylum	Bacteria	superkingdom	dsDNA	990	PC	4	0.998	0.99	0.97
Firmicutes	phylum	Bacteria	superkingdom	dsDNA	990	PC	5	0.999	0.99	0.98
Firmicutes	phylum	Bacteria	superkingdom	dsDNA	990	PC	6	0.998	1	0.96
Firmicutes	phylum	Bacteria	superkingdom	dsDNA	990	Domains	0	0.999	0.98	1
Proteobacteria	phylum	Bacteria	superkingdom	dsDNA	985	DNA	1	0.47	0.52	0.47
Proteobacteria	phylum	Bacteria	superkingdom	dsDNA	985	DNA	2	0.783	0.8	0.72
Proteobacteria	phylum	Bacteria	superkingdom	dsDNA	985	DNA	3	0.964	0.94	0.89
Proteobacteria	phylum	Bacteria	superkingdom	dsDNA	985	DNA	5	0.994	0.98	0.98
Proteobacteria	phylum	Bacteria	superkingdom	dsDNA	985	AA	4	0.992	0.9	1
Actinobacteria	phylum	Bacteria	superkingdom	dsDNA	993	PC	5	0.995	0.97	0.98
Proteobacteria	phylum	Bacteria	superkingdom	dsDNA	985	PC	2	0.949	0.93	0.88
Cyanobacteria	phylum	Bacteria	superkingdom	dsDNA	208	AA	3	0.994	0.92	0.96
Cyanobacteria	phylum	Bacteria	superkingdom	dsDNA	208	AA	4	0.982	0.69	1
Cyanobacteria	phylum	Bacteria	superkingdom	dsDNA	208	PC	1	0.893	0.88	0.88
Cyanobacteria	phylum	Bacteria	superkingdom	dsDNA	208	PC	2	0.93	0.88	0.96
Cyanobacteria	phylum	Bacteria	superkingdom	dsDNA	208	PC	3	0.966	0.88	0.96
Cyanobacteria	phylum	Bacteria	superkingdom	dsDNA	208	PC	4	0.972	0.92	0.96
Cyanobacteria	phylum	Bacteria	superkingdom	dsDNA	208	PC	5	0.987	0.88	0.96
Bacteroidetes	phylum	Bacteria	superkingdom	dsDNA	92	AA	3	0.985	0.91	0.92
Proteobacteria	phylum	Bacteria	superkingdom	dsDNA	985	PC	1	0.827	0.72	0.76
Cyanobacteria	phylum	Bacteria	superkingdom	dsDNA	208	AA	2	1	1	1
Bacteroidetes	phylum	Bacteria	superkingdom	dsDNA	92	AA	2	1	1	0.92
Bacteroidetes	phylum	Bacteria	superkingdom	dsDNA	92	DNA	9	0.992	0.91	1
Bacteroidetes	phylum	Bacteria	superkingdom	dsDNA	92	DNA	8	0.992	0.91	1
Bacteroidetes	phylum	Bacteria	superkingdom	dsDNA	92	DNA	7	0.992	0.91	1
Bacteroidetes	phylum	Bacteria	superkingdom	dsDNA	92	DNA	6	0.992	0.91	1
Bacteroidetes	phylum	Bacteria	superkingdom	dsDNA	92	DNA	5	0.992	0.82	1
Bacteroidetes	phylum	Bacteria	superkingdom	dsDNA	92	DNA	4	0.955	0.82	1
Bacteroidetes	phylum	Bacteria	superkingdom	dsDNA	92	DNA	3	0.97	0.91	1
Bacteroidetes	phylum	Bacteria	superkingdom	dsDNA	92	DNA	2	0.902	0.82	0.92
Cyanobacteria	phylum	Bacteria	superkingdom	dsDNA	208	PC	6	0.984	0.69	1
Bacteroidetes	phylum	Bacteria	superkingdom	dsDNA	92	AA	1	0.962	0.82	0.92
Cyanobacteria	phylum	Bacteria	superkingdom	dsDNA	208	AA	1	1	0.96	1
Cyanobacteria	phylum	Bacteria	superkingdom	dsDNA	208	DNA	9	0.99	0.92	0.92
Cyanobacteria	phylum	Bacteria	superkingdom	dsDNA	208	DNA	8	0.993	0.96	0.96
Proteobacteria	phylum	Bacteria	superkingdom	dsDNA	985	PC	3	0.974	0.97	0.91
Proteobacteria	phylum	Bacteria	superkingdom	dsDNA	985	PC	4	0.98	0.95	0.95
Proteobacteria	phylum	Bacteria	superkingdom	dsDNA	985	PC	5	0.983	0.94	0.98
Proteobacteria	phylum	Bacteria	superkingdom	dsDNA	985	PC	6	0.99	0.93	0.99
Proteobacteria	phylum	Bacteria	superkingdom	dsDNA	985	Domains	0	0.988	0.98	1
Bacteroidetes	phylum	Bacteria	superkingdom	dsDNA	92	PC	6	0.985	1	0.83
Bacteroidetes	phylum	Bacteria	superkingdom	dsDNA	92	PC	5	0.985	1	0.92
Bacteroidetes	phylum	Bacteria	superkingdom	dsDNA	92	PC	4	0.977	0.91	0.92
Cyanobacteria	phylum	Bacteria	superkingdom	dsDNA	208	Domains	0	0.99	0.92	0.96
Bacteroidetes	phylum	Bacteria	superkingdom	dsDNA	92	PC	3	0.97	0.82	1
Bacteroidetes	phylum	Bacteria	superkingdom	dsDNA	92	PC	1	0.917	0.91	0.92
Bacteroidetes	phylum	Bacteria	superkingdom	dsDNA	92	AA	4	0.985	1	0.83
Cyanobacteria	phylum	Bacteria	superkingdom	dsDNA	208	DNA	1	0.518	0.42	0.96
Cyanobacteria	phylum	Bacteria	superkingdom	dsDNA	208	DNA	2	0.916	0.85	0.81
Cyanobacteria	phylum	Bacteria	superkingdom	dsDNA	208	DNA	3	0.999	0.96	0.96
Cyanobacteria	phylum	Bacteria	superkingdom	dsDNA	208	DNA	4	0.999	0.96	0.96
Cyanobacteria	phylum	Bacteria	superkingdom	dsDNA	208	DNA	5	0.999	0.96	0.96
Cyanobacteria	phylum	Bacteria	superkingdom	dsDNA	208	DNA	6	0.996	0.96	0.96
Cyanobacteria	phylum	Bacteria	superkingdom	dsDNA	208	DNA	7	0.994	0.96	0.96
Bacteroidetes	phylum	Bacteria	superkingdom	dsDNA	92	PC	2	0.879	0.82	0.83
Bacteroidetes	phylum	Bacteria	superkingdom	dsDNA	92	DNA	1	0.864	0.73	1
Alphaproteobacteria	class	Proteobacteria	phylum	dsDNA	145	DNA	8	0.968	0.94	0.89
Alphaproteobacteria	class	Proteobacteria	phylum	dsDNA	145	DNA	7	0.982	1	0.95
Alphaproteobacteria	class	Proteobacteria	phylum	dsDNA	145	PC	6	0.892	0.89	0.79
Alphaproteobacteria	class	Proteobacteria	phylum	dsDNA	145	AA	1	0.927	0.89	0.89
Alphaproteobacteria	class	Proteobacteria	phylum	dsDNA	145	DNA	6	0.977	1	0.89
Bacilli	class	Firmicutes	phylum	dsDNA	93	DNA	1	1	1	1
Bacilli	class	Firmicutes	phylum	dsDNA	93	DNA	2	1	1	1
Bacilli	class	Firmicutes	phylum	dsDNA	93	DNA	3	1	1	1
Bacilli	class	Firmicutes	phylum	dsDNA	93	DNA	4	1	1	1
Bacilli	class	Firmicutes	phylum	dsDNA	93	DNA	5	1	1	1
Bacilli	class	Firmicutes	phylum	dsDNA	93	DNA	6	1	1	1
Bacilli	class	Firmicutes	phylum	dsDNA	93	DNA	7	1	1	1
Alphaproteobacteria	class	Proteobacteria	phylum	dsDNA	145	Domains	0	0.889	0.83	1
Alphaproteobacteria	class	Proteobacteria	phylum	dsDNA	145	PC	5	0.933	0.83	0.84
Alphaproteobacteria	class	Proteobacteria	phylum	dsDNA	145	PC	4	0.93	0.83	0.89
Alphaproteobacteria	class	Proteobacteria	phylum	dsDNA	145	PC	3	0.971	0.89	0.84
Alphaproteobacteria	class	Proteobacteria	phylum	dsDNA	145	PC	2	0.959	0.94	0.89
Alphaproteobacteria	class	Proteobacteria	phylum	dsDNA	145	PC	1	0.807	0.72	0.68
Alphaproteobacteria	class	Proteobacteria	phylum	dsDNA	145	AA	4	0.915	0.89	0.84
Alphaproteobacteria	class	Proteobacteria	phylum	dsDNA	145	AA	3	0.968	0.94	0.89
Alphaproteobacteria	class	Proteobacteria	phylum	dsDNA	145	AA	2	0.985	1	0.89
Alphaproteobacteria	class	Proteobacteria	phylum	dsDNA	145	DNA	9	0.933	0.89	0.79
Alphaproteobacteria	class	Proteobacteria	phylum	dsDNA	145	DNA	5	0.965	0.89	0.95
Betaproteobacteria	class	Proteobacteria	phylum	dsDNA	152	DNA	6	0.97	0.89	1
Alphaproteobacteria	class	Proteobacteria	phylum	dsDNA	145	DNA	3	0.898	0.72	0.95
Gammaproteobacteria	class	Proteobacteria	phylum	dsDNA	348	DNA	2	0.782	0.73	0.84
Gammaproteobacteria	class	Proteobacteria	phylum	dsDNA	348	DNA	3	0.918	0.93	0.84
Gammaproteobacteria	class	Proteobacteria	phylum	dsDNA	348	DNA	4	0.939	0.95	0.93
Gammaproteobacteria	class	Proteobacteria	phylum	dsDNA	348	DNA	5	0.953	0.95	0.91
Gammaproteobacteria	class	Proteobacteria	phylum	dsDNA	348	DNA	6	0.96	0.95	0.91
Gammaproteobacteria	class	Proteobacteria	phylum	dsDNA	348	DNA	7	0.956	0.95	0.91
Gammaproteobacteria	class	Proteobacteria	phylum	dsDNA	348	DNA	8	0.948	0.93	0.91
Gammaproteobacteria	class	Proteobacteria	phylum	dsDNA	348	DNA	9	0.948	0.91	0.91
Gammaproteobacteria	class	Proteobacteria	phylum	dsDNA	348	AA	1	0.883	0.8	0.74
Gammaproteobacteria	class	Proteobacteria	phylum	dsDNA	348	AA	2	0.988	1	0.86
Gammaproteobacteria	class	Proteobacteria	phylum	dsDNA	348	AA	3	0.981	1	0.91
Gammaproteobacteria	class	Proteobacteria	phylum	dsDNA	348	AA	4	0.971	0.93	0.88
Gammaproteobacteria	class	Proteobacteria	phylum	dsDNA	348	PC	1	0.808	0.66	0.86
Gammaproteobacteria	class	Proteobacteria	phylum	dsDNA	348	PC	2	0.879	0.82	0.79
Gammaproteobacteria	class	Proteobacteria	phylum	dsDNA	348	PC	3	0.937	0.91	0.84
Gammaproteobacteria	class	Proteobacteria	phylum	dsDNA	348	PC	4	0.966	0.95	0.88
Gammaproteobacteria	class	Proteobacteria	phylum	dsDNA	348	PC	5	0.951	0.91	0.84
Gammaproteobacteria	class	Proteobacteria	phylum	dsDNA	348	PC	6	0.946	0.91	0.84
Gammaproteobacteria	class	Proteobacteria	phylum	dsDNA	348	Domains	0	0.9	0.84	0.84
Gammaproteobacteria	class	Proteobacteria	phylum	dsDNA	348	DNA	1	0.681	0.66	0.81
Alphaproteobacteria	class	Proteobacteria	phylum	dsDNA	145	DNA	4	0.947	0.83	0.89
Betaproteobacteria	class	Proteobacteria	phylum	dsDNA	152	DNA	1	0.834	0.74	0.84
Betaproteobacteria	class	Proteobacteria	phylum	dsDNA	152	DNA	3	0.936	0.84	0.89
Alphaproteobacteria	class	Proteobacteria	phylum	dsDNA	145	DNA	2	0.705	0.72	0.58
Alphaproteobacteria	class	Proteobacteria	phylum	dsDNA	145	DNA	1	0.57	0.56	0.53
Betaproteobacteria	class	Proteobacteria	phylum	dsDNA	152	Domains	0	0.795	0.74	0.68
Betaproteobacteria	class	Proteobacteria	phylum	dsDNA	152	PC	6	0.898	0.95	0.74
Betaproteobacteria	class	Proteobacteria	phylum	dsDNA	152	PC	5	0.928	0.79	0.84
Betaproteobacteria	class	Proteobacteria	phylum	dsDNA	152	PC	4	0.878	0.74	0.84
Betaproteobacteria	class	Proteobacteria	phylum	dsDNA	152	PC	3	0.936	0.79	0.84
Betaproteobacteria	class	Proteobacteria	phylum	dsDNA	152	PC	2	0.892	0.84	0.79
Betaproteobacteria	class	Proteobacteria	phylum	dsDNA	152	PC	1	0.859	0.79	0.84
Betaproteobacteria	class	Proteobacteria	phylum	dsDNA	152	AA	4	0.906	0.74	0.79
Betaproteobacteria	class	Proteobacteria	phylum	dsDNA	152	AA	3	0.92	0.79	0.84
Betaproteobacteria	class	Proteobacteria	phylum	dsDNA	152	AA	2	0.942	0.79	0.95
Betaproteobacteria	class	Proteobacteria	phylum	dsDNA	152	AA	1	0.881	0.84	0.84
Betaproteobacteria	class	Proteobacteria	phylum	dsDNA	152	DNA	9	0.961	0.79	1
Betaproteobacteria	class	Proteobacteria	phylum	dsDNA	152	DNA	8	0.978	0.84	1
Betaproteobacteria	class	Proteobacteria	phylum	dsDNA	152	DNA	7	0.986	0.84	1
Bacilli	class	Firmicutes	phylum	dsDNA	93	DNA	8	1	1	1
Betaproteobacteria	class	Proteobacteria	phylum	dsDNA	152	DNA	5	0.956	0.89	1
Betaproteobacteria	class	Proteobacteria	phylum	dsDNA	152	DNA	4	0.931	0.84	0.89
Betaproteobacteria	class	Proteobacteria	phylum	dsDNA	152	DNA	2	0.909	0.79	0.74
Bacilli	class	Firmicutes	phylum	dsDNA	93	DNA	9	1	1	1
Bacilli	class	Firmicutes	phylum	dsDNA	93	AA	1	1	1	1
Bacilli	class	Firmicutes	phylum	dsDNA	93	AA	2	1	1	1
Clostridia	class	Firmicutes	phylum	dsDNA	92	DNA	2	0.848	0.58	1
Clostridia	class	Firmicutes	phylum	dsDNA	92	DNA	3	1	1	1
Clostridia	class	Firmicutes	phylum	dsDNA	92	DNA	4	1	1	1
Clostridia	class	Firmicutes	phylum	dsDNA	92	DNA	5	1	1	1
Clostridia	class	Firmicutes	phylum	dsDNA	92	DNA	6	1	0.75	1
Clostridia	class	Firmicutes	phylum	dsDNA	92	DNA	7	1	0.75	1
Clostridia	class	Firmicutes	phylum	dsDNA	92	DNA	8	1	0.75	1
Clostridia	class	Firmicutes	phylum	dsDNA	92	DNA	9	1	0.75	1
Clostridia	class	Firmicutes	phylum	dsDNA	92	DNA	1	0.97	0.75	1
Clostridia	class	Firmicutes	phylum	dsDNA	92	AA	1	1	1	1
Clostridia	class	Firmicutes	phylum	dsDNA	92	AA	3	1	1	1
Clostridia	class	Firmicutes	phylum	dsDNA	92	AA	4	1	1	1
Clostridia	class	Firmicutes	phylum	dsDNA	92	PC	1	1	1	1
Clostridia	class	Firmicutes	phylum	dsDNA	92	PC	2	1	1	1
Clostridia	class	Firmicutes	phylum	dsDNA	92	PC	4	1	1	1
Clostridia	class	Firmicutes	phylum	dsDNA	92	PC	5	1	1	1
Clostridia	class	Firmicutes	phylum	dsDNA	92	PC	6	1	1	0.91
Clostridia	class	Firmicutes	phylum	dsDNA	92	Domains	0	1	1	1
Clostridia	class	Firmicutes	phylum	dsDNA	92	AA	2	1	1	1
Bacilli	class	Firmicutes	phylum	dsDNA	93	Domains	0	1	1	0.92
Clostridia	class	Firmicutes	phylum	dsDNA	92	PC	3	1	1	1
Bacilli	class	Firmicutes	phylum	dsDNA	93	AA	4	1	1	1
Bacilli	class	Firmicutes	phylum	dsDNA	93	PC	6	1	0.83	1
Bacilli	class	Firmicutes	phylum	dsDNA	93	PC	5	1	1	1
Bacilli	class	Firmicutes	phylum	dsDNA	93	PC	4	1	1	1
Bacilli	class	Firmicutes	phylum	dsDNA	93	PC	3	1	1	1
Bacilli	class	Firmicutes	phylum	dsDNA	93	PC	2	1	1	1
Bacilli	class	Firmicutes	phylum	dsDNA	93	AA	3	1	1	1
Bacilli	class	Firmicutes	phylum	dsDNA	93	PC	1	0.993	0.92	1
Corynebacteriales	order	Actinobacteria	class	dsDNA	246	DNA	9	0.998	0.84	1
Corynebacteriales	order	Actinobacteria	class	dsDNA	246	AA	1	0.988	0.94	1
Corynebacteriales	order	Actinobacteria	class	dsDNA	246	AA	2	1	0.9	1
Lactobacillales	order	Bacilli	class	dsDNA	547	DNA	7	1	1	1
Corynebacteriales	order	Actinobacteria	class	dsDNA	246	AA	3	1	0.9	1
Corynebacteriales	order	Actinobacteria	class	dsDNA	246	AA	4	0.999	0.81	1
Corynebacteriales	order	Actinobacteria	class	dsDNA	246	PC	1	0.939	0.84	1
Corynebacteriales	order	Actinobacteria	class	dsDNA	246	PC	2	0.947	0.87	1
Corynebacteriales	order	Actinobacteria	class	dsDNA	246	PC	3	0.99	0.97	1
Corynebacteriales	order	Actinobacteria	class	dsDNA	246	PC	4	0.995	0.84	1
Corynebacteriales	order	Actinobacteria	class	dsDNA	246	PC	5	0.995	0.84	1
Corynebacteriales	order	Actinobacteria	class	dsDNA	246	PC	6	0.999	0.81	1
Corynebacteriales	order	Actinobacteria	class	dsDNA	246	DNA	8	1	0.97	1
Corynebacteriales	order	Actinobacteria	class	dsDNA	246	DNA	7	1	0.97	1
Corynebacteriales	order	Actinobacteria	class	dsDNA	246	DNA	2	0.845	0.84	0.84
Corynebacteriales	order	Actinobacteria	class	dsDNA	246	DNA	5	1	0.97	1
Corynebacteriales	order	Actinobacteria	class	dsDNA	246	DNA	4	0.998	0.97	1
Corynebacteriales	order	Actinobacteria	class	dsDNA	246	DNA	3	0.997	1	0.97
Corynebacteriales	order	Actinobacteria	class	dsDNA	246	Domains	0	0.992	0.9	0.97
Corynebacteriales	order	Actinobacteria	class	dsDNA	246	DNA	1	0.785	0.65	0.94
Rhizobiales	order	Alphaproteobacteria	class	dsDNA	72	DNA	1	0.42	0.56	0.67
Rhizobiales	order	Alphaproteobacteria	class	dsDNA	72	DNA	2	0.543	0.56	0.78
Rhizobiales	order	Alphaproteobacteria	class	dsDNA	72	DNA	3	0.926	0.78	1
Rhizobiales	order	Alphaproteobacteria	class	dsDNA	72	DNA	4	1	1	1
Rhizobiales	order	Alphaproteobacteria	class	dsDNA	72	DNA	5	1	0.89	1
Rhizobiales	order	Alphaproteobacteria	class	dsDNA	72	DNA	6	1	0.89	1
Rhizobiales	order	Alphaproteobacteria	class	dsDNA	72	DNA	7	1	1	1
Rhizobiales	order	Alphaproteobacteria	class	dsDNA	72	DNA	8	1	1	1
Corynebacteriales	order	Actinobacteria	class	dsDNA	246	DNA	6	1	0.97	1
Rhizobiales	order	Alphaproteobacteria	class	dsDNA	72	DNA	9	1	1	1
Burkholderiales	order	Proteobacteria	phylum	dsDNA	152	Domains	0	0.917	0.68	0.89
Synechococcales	order	Bacteria	superkingdom	dsDNA	193	DNA	2	0.967	0.92	0.92
Burkholderiales	order	Proteobacteria	phylum	dsDNA	152	PC	4	0.958	0.89	0.95
Burkholderiales	order	Proteobacteria	phylum	dsDNA	152	PC	3	0.903	0.79	0.79
Burkholderiales	order	Proteobacteria	phylum	dsDNA	152	PC	2	0.856	0.84	0.79
Burkholderiales	order	Proteobacteria	phylum	dsDNA	152	PC	1	0.947	0.95	0.84
Burkholderiales	order	Proteobacteria	phylum	dsDNA	152	AA	4	0.981	1	0.89
Burkholderiales	order	Proteobacteria	phylum	dsDNA	152	AA	3	0.983	0.95	0.95
Burkholderiales	order	Proteobacteria	phylum	dsDNA	152	AA	2	0.989	0.89	0.95
Burkholderiales	order	Proteobacteria	phylum	dsDNA	152	AA	1	0.892	0.84	0.84
Burkholderiales	order	Proteobacteria	phylum	dsDNA	152	DNA	9	0.997	0.95	1
Burkholderiales	order	Proteobacteria	phylum	dsDNA	152	DNA	8	0.997	0.89	1
Burkholderiales	order	Proteobacteria	phylum	dsDNA	152	DNA	7	1	0.89	1
Burkholderiales	order	Proteobacteria	phylum	dsDNA	152	DNA	6	0.994	0.89	1
Burkholderiales	order	Proteobacteria	phylum	dsDNA	152	DNA	5	0.994	0.89	1
Burkholderiales	order	Proteobacteria	phylum	dsDNA	152	DNA	4	0.945	0.89	0.95
Burkholderiales	order	Proteobacteria	phylum	dsDNA	152	DNA	3	0.936	0.89	0.95
Burkholderiales	order	Proteobacteria	phylum	dsDNA	152	PC	5	0.978	1	0.84
Burkholderiales	order	Proteobacteria	phylum	dsDNA	152	PC	6	0.981	1	0.79
Synechococcales	order	Bacteria	superkingdom	dsDNA	193	Domains	0	1	1	1
Synechococcales	order	Bacteria	superkingdom	dsDNA	193	PC	6	1	0.92	1
Synechococcales	order	Bacteria	superkingdom	dsDNA	193	DNA	3	1	0.92	1
Synechococcales	order	Bacteria	superkingdom	dsDNA	193	DNA	4	1	1	1
Synechococcales	order	Bacteria	superkingdom	dsDNA	193	DNA	5	1	1	1
Synechococcales	order	Bacteria	superkingdom	dsDNA	193	DNA	6	1	0.96	1
Synechococcales	order	Bacteria	superkingdom	dsDNA	193	DNA	7	0.998	0.96	1
Synechococcales	order	Bacteria	superkingdom	dsDNA	193	DNA	8	0.997	0.92	0.96
Synechococcales	order	Bacteria	superkingdom	dsDNA	193	DNA	9	0.988	0.88	0.92
Synechococcales	order	Bacteria	superkingdom	dsDNA	193	DNA	1	0.575	0.38	0.84
Synechococcales	order	Bacteria	superkingdom	dsDNA	193	AA	1	1	1	0.96
Synechococcales	order	Bacteria	superkingdom	dsDNA	193	AA	3	1	1	1
Synechococcales	order	Bacteria	superkingdom	dsDNA	193	AA	4	0.997	0.92	0.96
Synechococcales	order	Bacteria	superkingdom	dsDNA	193	PC	1	0.98	0.88	0.92
Synechococcales	order	Bacteria	superkingdom	dsDNA	193	PC	2	1	0.96	1
Synechococcales	order	Bacteria	superkingdom	dsDNA	193	PC	3	0.973	0.96	1
Synechococcales	order	Bacteria	superkingdom	dsDNA	193	PC	4	0.985	0.96	1
Synechococcales	order	Bacteria	superkingdom	dsDNA	193	PC	5	0.997	0.96	1
Synechococcales	order	Bacteria	superkingdom	dsDNA	193	AA	2	1	1	1
Rhizobiales	order	Alphaproteobacteria	class	dsDNA	72	AA	1	1	0.78	1
Rhizobiales	order	Alphaproteobacteria	class	dsDNA	72	PC	1	0.963	0.78	1
Rhizobiales	order	Alphaproteobacteria	class	dsDNA	72	AA	3	1	1	0.89
Clostridiales	order	Firmicutes	phylum	dsDNA	90	DNA	5	1	1	1
Clostridiales	order	Firmicutes	phylum	dsDNA	90	DNA	4	1	1	1
Clostridiales	order	Firmicutes	phylum	dsDNA	90	DNA	3	0.992	1	0.91
Clostridiales	order	Firmicutes	phylum	dsDNA	90	DNA	2	0.97	1	0.91
Clostridiales	order	Firmicutes	phylum	dsDNA	90	DNA	1	0.871	0.83	0.82
Bacillales	order	Bacilli	class	dsDNA	547	DNA	1	0.514	0.43	0.56
Bacillales	order	Bacilli	class	dsDNA	547	DNA	2	0.904	0.88	0.79
Bacillales	order	Bacilli	class	dsDNA	547	DNA	3	0.987	0.99	0.94
Bacillales	order	Bacilli	class	dsDNA	547	DNA	4	0.999	1	0.97
Bacillales	order	Bacilli	class	dsDNA	547	DNA	5	1	1	1
Bacillales	order	Bacilli	class	dsDNA	547	DNA	6	1	1	0.99
Bacillales	order	Bacilli	class	dsDNA	547	DNA	7	1	1	0.99
Bacillales	order	Bacilli	class	dsDNA	547	DNA	8	0.999	0.99	0.99
Bacillales	order	Bacilli	class	dsDNA	547	DNA	9	0.998	0.96	0.99
Lactobacillales	order	Bacilli	class	dsDNA	547	DNA	9	1	0.99	1
Bacillales	order	Bacilli	class	dsDNA	547	AA	2	0.989	0.96	0.99
Bacillales	order	Bacilli	class	dsDNA	547	AA	3	0.998	0.97	0.99
Lactobacillales	order	Bacilli	class	dsDNA	547	DNA	6	1	1	1
Lactobacillales	order	Bacilli	class	dsDNA	547	DNA	5	1	0.99	1
Lactobacillales	order	Bacilli	class	dsDNA	547	DNA	4	1	1	1
Lactobacillales	order	Bacilli	class	dsDNA	547	DNA	3	0.999	0.96	1
Lactobacillales	order	Bacilli	class	dsDNA	547	DNA	2	0.818	0.74	0.86
Lactobacillales	order	Bacilli	class	dsDNA	547	DNA	1	0.551	0.57	0.52
Clostridiales	order	Firmicutes	phylum	dsDNA	90	DNA	6	1	1	1
Bacillales	order	Bacilli	class	dsDNA	547	Domains	0	0.965	0.96	0.94
Bacillales	order	Bacilli	class	dsDNA	547	PC	5	0.994	0.9	0.99
Bacillales	order	Bacilli	class	dsDNA	547	PC	4	0.993	0.94	0.96
Bacillales	order	Bacilli	class	dsDNA	547	PC	3	0.97	0.93	0.96
Bacillales	order	Bacilli	class	dsDNA	547	PC	2	0.936	0.91	0.79
Bacillales	order	Bacilli	class	dsDNA	547	PC	1	0.859	0.72	0.82
Bacillales	order	Bacilli	class	dsDNA	547	AA	4	0.999	0.84	1
Bacillales	order	Bacilli	class	dsDNA	547	PC	6	0.996	0.86	1
Rhizobiales	order	Alphaproteobacteria	class	dsDNA	72	AA	2	1	1	1
Clostridiales	order	Firmicutes	phylum	dsDNA	90	DNA	7	1	1	0.91
Clostridiales	order	Firmicutes	phylum	dsDNA	90	DNA	9	0.992	1	0.91
Rhizobiales	order	Alphaproteobacteria	class	dsDNA	72	AA	4	0.988	1	0.67
Lactobacillales	order	Bacilli	class	dsDNA	547	DNA	8	1	0.99	1
Rhizobiales	order	Alphaproteobacteria	class	dsDNA	72	PC	2	1	1	0.89
Rhizobiales	order	Alphaproteobacteria	class	dsDNA	72	PC	3	1	1	0.89
Rhizobiales	order	Alphaproteobacteria	class	dsDNA	72	PC	4	1	1	0.89
Rhizobiales	order	Alphaproteobacteria	class	dsDNA	72	PC	5	1	1	0.89
Rhizobiales	order	Alphaproteobacteria	class	dsDNA	72	PC	6	1	1	0.67
Rhizobiales	order	Alphaproteobacteria	class	dsDNA	72	Domains	0	0.988	0.89	0.89
Burkholderiales	order	Proteobacteria	phylum	dsDNA	152	DNA	2	0.994	0.89	1
Lactobacillales	order	Bacilli	class	dsDNA	547	Domains	0	0.991	0.91	0.99
Lactobacillales	order	Bacilli	class	dsDNA	547	PC	6	0.999	1	0.96
Lactobacillales	order	Bacilli	class	dsDNA	547	PC	5	0.998	0.97	0.96
Lactobacillales	order	Bacilli	class	dsDNA	547	PC	4	0.998	0.99	0.97
Lactobacillales	order	Bacilli	class	dsDNA	547	PC	3	0.984	0.99	0.93
Lactobacillales	order	Bacilli	class	dsDNA	547	PC	2	0.947	0.9	0.87
Lactobacillales	order	Bacilli	class	dsDNA	547	PC	1	0.851	0.75	0.81
Lactobacillales	order	Bacilli	class	dsDNA	547	AA	4	0.997	1	0.96
Clostridiales	order	Firmicutes	phylum	dsDNA	90	AA	1	1	0.92	1
Clostridiales	order	Firmicutes	phylum	dsDNA	90	AA	2	1	1	1
Clostridiales	order	Firmicutes	phylum	dsDNA	90	AA	3	0.992	1	0.91
Clostridiales	order	Firmicutes	phylum	dsDNA	90	AA	4	0.992	1	0.73
Clostridiales	order	Firmicutes	phylum	dsDNA	90	PC	1	0.977	0.92	1
Clostridiales	order	Firmicutes	phylum	dsDNA	90	PC	2	0.992	0.92	1
Clostridiales	order	Firmicutes	phylum	dsDNA	90	DNA	8	1	1	0.91
Clostridiales	order	Firmicutes	phylum	dsDNA	90	PC	3	1	0.92	1
Clostridiales	order	Firmicutes	phylum	dsDNA	90	PC	5	0.985	1	0.73
Clostridiales	order	Firmicutes	phylum	dsDNA	90	PC	6	0.97	1	0.73
Clostridiales	order	Firmicutes	phylum	dsDNA	90	Domains	0	0.955	0.83	0.82
Lactobacillales	order	Bacilli	class	dsDNA	547	AA	1	0.977	0.93	0.97
Lactobacillales	order	Bacilli	class	dsDNA	547	AA	2	0.997	0.99	0.99
Lactobacillales	order	Bacilli	class	dsDNA	547	AA	3	0.999	0.99	0.99
Clostridiales	order	Firmicutes	phylum	dsDNA	90	PC	4	0.992	0.92	1
Burkholderiales	order	Proteobacteria	phylum	dsDNA	152	DNA	1	0.978	0.89	0.89
Bacillales	order	Bacilli	class	dsDNA	547	AA	1	0.988	0.99	0.9
Enterobacterales	order	Gammaproteobacteria	class	dsDNA	771	DNA	4	0.973	0.94	0.95
Enterobacterales	order	Gammaproteobacteria	class	dsDNA	771	DNA	3	0.945	0.92	0.93
Pseudomonadales	order	Gammaproteobacteria	class	dsDNA	402	AA	3	0.982	0.92	0.9
Enterobacterales	order	Gammaproteobacteria	class	dsDNA	771	DNA	5	0.989	0.98	0.95
Enterobacterales	order	Gammaproteobacteria	class	dsDNA	771	DNA	6	0.997	0.98	0.95
Enterobacterales	order	Gammaproteobacteria	class	dsDNA	771	DNA	7	0.997	0.99	0.97
Enterobacterales	order	Gammaproteobacteria	class	dsDNA	771	DNA	8	0.996	0.99	0.97
Enterobacterales	order	Gammaproteobacteria	class	dsDNA	771	DNA	9	0.995	0.98	0.97
Enterobacterales	order	Gammaproteobacteria	class	dsDNA	771	AA	1	0.877	0.82	0.82
Enterobacterales	order	Gammaproteobacteria	class	dsDNA	771	AA	2	0.976	0.92	0.93
Enterobacterales	order	Gammaproteobacteria	class	dsDNA	771	AA	3	0.993	0.96	0.96
Enterobacterales	order	Gammaproteobacteria	class	dsDNA	771	AA	4	0.988	0.96	0.94
Enterobacterales	order	Gammaproteobacteria	class	dsDNA	771	PC	1	0.855	0.73	0.83
Enterobacterales	order	Gammaproteobacteria	class	dsDNA	771	PC	2	0.894	0.79	0.89
Enterobacterales	order	Gammaproteobacteria	class	dsDNA	771	PC	3	0.922	0.82	0.91
Enterobacterales	order	Gammaproteobacteria	class	dsDNA	771	PC	4	0.979	0.95	0.96
Enterobacterales	order	Gammaproteobacteria	class	dsDNA	771	DNA	2	0.728	0.57	0.87
Enterobacterales	order	Gammaproteobacteria	class	dsDNA	771	DNA	1	0.66	0.43	0.89
Pseudomonadales	order	Gammaproteobacteria	class	dsDNA	402	DNA	1	0.768	0.8	0.7
Pseudomonadales	order	Gammaproteobacteria	class	dsDNA	402	DNA	2	0.781	0.98	0.76
Pseudomonadales	order	Gammaproteobacteria	class	dsDNA	402	AA	4	0.98	0.94	0.92
Pseudomonadales	order	Gammaproteobacteria	class	dsDNA	402	PC	1	0.844	0.84	0.78
Pseudomonadales	order	Gammaproteobacteria	class	dsDNA	402	PC	2	0.968	0.86	0.9
Pseudomonadales	order	Gammaproteobacteria	class	dsDNA	402	PC	3	0.956	0.84	0.94
Pseudomonadales	order	Gammaproteobacteria	class	dsDNA	402	PC	4	0.969	0.88	0.92
Pseudomonadales	order	Gammaproteobacteria	class	dsDNA	402	PC	5	0.967	0.82	0.9
Pseudomonadales	order	Gammaproteobacteria	class	dsDNA	402	PC	6	0.953	0.9	0.8
Enterobacterales	order	Gammaproteobacteria	class	dsDNA	771	PC	5	0.979	0.94	0.93
Pseudomonadales	order	Gammaproteobacteria	class	dsDNA	402	Domains	0	0.992	0.92	0.96
Pseudomonadales	order	Gammaproteobacteria	class	dsDNA	402	DNA	9	0.981	0.94	0.86
Pseudomonadales	order	Gammaproteobacteria	class	dsDNA	402	DNA	8	0.987	0.94	0.98
Pseudomonadales	order	Gammaproteobacteria	class	dsDNA	402	DNA	7	0.99	0.94	0.98
Pseudomonadales	order	Gammaproteobacteria	class	dsDNA	402	DNA	6	0.991	0.92	0.98
Pseudomonadales	order	Gammaproteobacteria	class	dsDNA	402	DNA	5	0.985	0.9	0.96
Pseudomonadales	order	Gammaproteobacteria	class	dsDNA	402	DNA	4	0.948	0.9	0.96
Pseudomonadales	order	Gammaproteobacteria	class	dsDNA	402	DNA	3	0.953	0.84	0.94
Pseudomonadales	order	Gammaproteobacteria	class	dsDNA	402	AA	1	0.849	0.86	0.78
Enterobacterales	order	Gammaproteobacteria	class	dsDNA	771	PC	6	0.991	0.97	0.95
Pseudomonadales	order	Gammaproteobacteria	class	dsDNA	402	AA	2	0.964	0.92	0.92
Enterobacterales	order	Gammaproteobacteria	class	dsDNA	771	Domains	0	0.961	0.93	0.93
Mycobacteriaceae	family	Corynebacteriales	order	dsDNA	176	AA	4	0.981	1	0.86
Lactobacillaceae	family	Lactobacillales	order	dsDNA	88	DNA	7	1	1	1
Lactobacillaceae	family	Lactobacillales	order	dsDNA	88	DNA	8	1	1	1
Lactobacillaceae	family	Lactobacillales	order	dsDNA	88	DNA	9	1	1	1
Lactobacillaceae	family	Lactobacillales	order	dsDNA	88	AA	1	0.983	0.91	1
Lactobacillaceae	family	Lactobacillales	order	dsDNA	88	AA	2	1	1	1
Lactobacillaceae	family	Lactobacillales	order	dsDNA	88	AA	3	1	1	1
Lactobacillaceae	family	Lactobacillales	order	dsDNA	88	AA	4	1	0.91	1
Lactobacillaceae	family	Lactobacillales	order	dsDNA	88	PC	1	0.884	0.73	0.91
Lactobacillaceae	family	Lactobacillales	order	dsDNA	88	PC	2	0.926	0.82	0.82
Lactobacillaceae	family	Lactobacillales	order	dsDNA	88	PC	3	0.967	0.82	0.91
Lactobacillaceae	family	Lactobacillales	order	dsDNA	88	PC	4	0.983	0.82	0.91
Lactobacillaceae	family	Lactobacillales	order	dsDNA	88	PC	5	0.992	0.91	0.91
Lactobacillaceae	family	Lactobacillales	order	dsDNA	88	PC	6	1	0.82	1
Listeriaceae	family	Bacillales	order	dsDNA	72	DNA	9	0.975	1	0.78
Listeriaceae	family	Bacillales	order	dsDNA	72	DNA	8	0.988	1	0.78
Listeriaceae	family	Bacillales	order	dsDNA	72	DNA	7	1	1	1
Bacillaceae	family	Bacillales	order	dsDNA	259	AA	4	0.988	0.79	1
Bacillaceae	family	Bacillales	order	dsDNA	259	PC	1	0.864	0.73	0.94
Bacillaceae	family	Bacillales	order	dsDNA	259	PC	2	0.916	0.88	0.91
Bacillaceae	family	Bacillales	order	dsDNA	259	PC	3	0.936	0.91	0.97
Bacillaceae	family	Bacillales	order	dsDNA	259	PC	4	0.955	0.85	1
Bacillaceae	family	Bacillales	order	dsDNA	259	PC	5	0.966	0.79	1
Lactobacillaceae	family	Lactobacillales	order	dsDNA	88	DNA	6	1	1	1
Bacillaceae	family	Bacillales	order	dsDNA	259	PC	6	0.986	0.79	1
Listeriaceae	family	Bacillales	order	dsDNA	72	DNA	1	0.531	0.22	1
Listeriaceae	family	Bacillales	order	dsDNA	72	DNA	2	0.889	0.89	1
Listeriaceae	family	Bacillales	order	dsDNA	72	DNA	3	0.988	0.89	1
Listeriaceae	family	Bacillales	order	dsDNA	72	DNA	4	1	1	1
Listeriaceae	family	Bacillales	order	dsDNA	72	DNA	5	1	1	1
Listeriaceae	family	Bacillales	order	dsDNA	72	DNA	6	1	1	1
Bacillaceae	family	Bacillales	order	dsDNA	259	Domains	0	0.997	0.97	0.97
Lactobacillaceae	family	Lactobacillales	order	dsDNA	88	DNA	5	1	1	1
Lactobacillaceae	family	Lactobacillales	order	dsDNA	88	DNA	4	1	1	1
Lactobacillaceae	family	Lactobacillales	order	dsDNA	88	DNA	3	1	1	1
Listeriaceae	family	Bacillales	order	dsDNA	72	PC	1	0.667	0.67	0.78
Listeriaceae	family	Bacillales	order	dsDNA	72	PC	2	0.914	0.67	0.89
Listeriaceae	family	Bacillales	order	dsDNA	72	PC	3	0.963	1	0.78
Listeriaceae	family	Bacillales	order	dsDNA	72	PC	4	0.938	1	0.78
Listeriaceae	family	Bacillales	order	dsDNA	72	PC	5	0.963	1	0.78
Listeriaceae	family	Bacillales	order	dsDNA	72	PC	6	1	1	0.78
Listeriaceae	family	Bacillales	order	dsDNA	72	AA	4	1	1	0.78
Listeriaceae	family	Bacillales	order	dsDNA	72	Domains	0	0.914	0.67	0.78
Mycobacteriaceae	family	Corynebacteriales	order	dsDNA	176	PC	6	0.988	1	0.86
Mycobacteriaceae	family	Corynebacteriales	order	dsDNA	176	PC	5	0.979	1	0.86
Mycobacteriaceae	family	Corynebacteriales	order	dsDNA	176	PC	4	0.994	1	0.91
Mycobacteriaceae	family	Corynebacteriales	order	dsDNA	176	PC	3	0.986	0.95	0.91
Mycobacteriaceae	family	Corynebacteriales	order	dsDNA	176	PC	2	0.973	0.91	0.91
Mycobacteriaceae	family	Corynebacteriales	order	dsDNA	176	PC	1	0.878	0.73	0.82
Mycobacteriaceae	family	Corynebacteriales	order	dsDNA	176	Domains	0	0.986	1	0.82
Mycobacteriaceae	family	Corynebacteriales	order	dsDNA	176	AA	3	0.992	1	0.86
Listeriaceae	family	Bacillales	order	dsDNA	72	AA	3	1	1	0.78
Moraxellaceae	family	Pseudomonadales	order	dsDNA	61	DNA	2	0.984	0.88	1
Lactobacillaceae	family	Lactobacillales	order	dsDNA	88	DNA	2	1	1	0.45
Lactobacillaceae	family	Lactobacillales	order	dsDNA	88	DNA	1	0.86	0.91	0.64
Moraxellaceae	family	Pseudomonadales	order	dsDNA	61	Domains	0	1	0.88	1
Mycobacteriaceae	family	Corynebacteriales	order	dsDNA	176	DNA	1	0.397	0.45	0.86
Mycobacteriaceae	family	Corynebacteriales	order	dsDNA	176	DNA	2	0.851	0.82	0.82
Mycobacteriaceae	family	Corynebacteriales	order	dsDNA	176	DNA	3	1	1	1
Listeriaceae	family	Bacillales	order	dsDNA	72	AA	2	1	1	0.89
Mycobacteriaceae	family	Corynebacteriales	order	dsDNA	176	DNA	4	0.996	0.95	0.95
Mycobacteriaceae	family	Corynebacteriales	order	dsDNA	176	DNA	6	0.994	0.95	0.95
Mycobacteriaceae	family	Corynebacteriales	order	dsDNA	176	DNA	7	0.996	0.95	0.91
Mycobacteriaceae	family	Corynebacteriales	order	dsDNA	176	DNA	8	0.998	1	0.91
Mycobacteriaceae	family	Corynebacteriales	order	dsDNA	176	DNA	9	0.998	1	0.86
Mycobacteriaceae	family	Corynebacteriales	order	dsDNA	176	AA	1	0.973	1	0.68
Mycobacteriaceae	family	Corynebacteriales	order	dsDNA	176	AA	2	0.998	1	0.91
Mycobacteriaceae	family	Corynebacteriales	order	dsDNA	176	DNA	5	0.994	0.95	0.95
Burkholderiaceae	family	Proteobacteria	phylum	dsDNA	124	DNA	1	0.946	0.88	0.93
Enterobacteriaceae	family	Enterobacterales	order	dsDNA	250	DNA	4	0.827	0.75	0.71
Enterobacteriaceae	family	Enterobacterales	order	dsDNA	250	DNA	1	0.433	0.66	0.48
Streptococcaceae	family	Lactobacillales	order	dsDNA	191	PC	4	0.99	1	0.88
Streptococcaceae	family	Lactobacillales	order	dsDNA	191	PC	3	0.965	1	0.71
Streptococcaceae	family	Lactobacillales	order	dsDNA	191	PC	2	0.8	0.88	0.67
Streptococcaceae	family	Lactobacillales	order	dsDNA	191	PC	1	0.74	0.75	0.58
Streptococcaceae	family	Lactobacillales	order	dsDNA	191	AA	4	0.997	1	0.88
Streptococcaceae	family	Lactobacillales	order	dsDNA	191	AA	3	0.993	1	0.88
Streptococcaceae	family	Lactobacillales	order	dsDNA	191	AA	2	0.965	0.96	0.88
Streptococcaceae	family	Lactobacillales	order	dsDNA	191	PC	5	0.997	1	0.83
Streptococcaceae	family	Lactobacillales	order	dsDNA	191	AA	1	0.899	1	0.75
Streptococcaceae	family	Lactobacillales	order	dsDNA	191	DNA	8	0.997	1	0.88
Streptococcaceae	family	Lactobacillales	order	dsDNA	191	DNA	7	0.998	1	0.92
Streptococcaceae	family	Lactobacillales	order	dsDNA	191	DNA	6	1	1	0.92
Streptococcaceae	family	Lactobacillales	order	dsDNA	191	DNA	5	0.998	1	0.92
Streptococcaceae	family	Lactobacillales	order	dsDNA	191	DNA	4	0.997	1	0.92
Streptococcaceae	family	Lactobacillales	order	dsDNA	191	DNA	3	0.974	1	0.88
Streptococcaceae	family	Lactobacillales	order	dsDNA	191	DNA	2	0.778	0.79	0.79
Streptococcaceae	family	Lactobacillales	order	dsDNA	191	DNA	9	1	1	0.83
Streptococcaceae	family	Lactobacillales	order	dsDNA	191	DNA	1	0.589	0.38	0.79
Streptococcaceae	family	Lactobacillales	order	dsDNA	191	PC	6	1	1	0.88
Moraxellaceae	family	Pseudomonadales	order	dsDNA	61	PC	6	0.969	0.75	1
Moraxellaceae	family	Pseudomonadales	order	dsDNA	61	DNA	3	0.984	0.88	1
Moraxellaceae	family	Pseudomonadales	order	dsDNA	61	DNA	4	0.984	0.88	1
Moraxellaceae	family	Pseudomonadales	order	dsDNA	61	DNA	5	0.984	0.88	1
Moraxellaceae	family	Pseudomonadales	order	dsDNA	61	DNA	6	0.984	0.88	1
Moraxellaceae	family	Pseudomonadales	order	dsDNA	61	DNA	7	0.984	0.88	1
Moraxellaceae	family	Pseudomonadales	order	dsDNA	61	DNA	8	0.984	0.88	1
Moraxellaceae	family	Pseudomonadales	order	dsDNA	61	DNA	9	0.984	0.88	1
Streptococcaceae	family	Lactobacillales	order	dsDNA	191	Domains	0	0.997	1	0.88
Moraxellaceae	family	Pseudomonadales	order	dsDNA	61	AA	1	0.984	0.88	0.88
Moraxellaceae	family	Pseudomonadales	order	dsDNA	61	AA	3	0.953	0.88	0.88
Moraxellaceae	family	Pseudomonadales	order	dsDNA	61	AA	4	0.969	0.88	1
Moraxellaceae	family	Pseudomonadales	order	dsDNA	61	PC	1	0.906	0.88	0.88
Moraxellaceae	family	Pseudomonadales	order	dsDNA	61	PC	2	0.922	0.88	0.88
Moraxellaceae	family	Pseudomonadales	order	dsDNA	61	PC	3	0.938	0.88	0.88
Moraxellaceae	family	Pseudomonadales	order	dsDNA	61	PC	4	0.953	0.88	0.88
Moraxellaceae	family	Pseudomonadales	order	dsDNA	61	PC	5	0.969	0.88	0.88
Moraxellaceae	family	Pseudomonadales	order	dsDNA	61	AA	2	0.969	0.88	0.88
Lactobacillaceae	family	Lactobacillales	order	dsDNA	88	Domains	0	1	1	1
Erwiniaceae	family	Enterobacterales	order	dsDNA	56	Domains	0	0.878	0.71	0.86
Erwiniaceae	family	Enterobacterales	order	dsDNA	56	PC	5	0.898	0.43	0.86
Enterobacteriaceae	family	Enterobacterales	order	dsDNA	250	PC	4	0.897	0.91	0.74
Enterobacteriaceae	family	Enterobacterales	order	dsDNA	250	PC	3	0.85	0.81	0.71
Enterobacteriaceae	family	Enterobacterales	order	dsDNA	250	PC	2	0.823	0.84	0.81
Enterobacteriaceae	family	Enterobacterales	order	dsDNA	250	PC	1	0.772	0.75	0.74
Enterobacteriaceae	family	Enterobacterales	order	dsDNA	250	AA	4	0.91	0.91	0.81
Enterobacteriaceae	family	Enterobacterales	order	dsDNA	250	AA	3	0.909	0.91	0.87
Enterobacteriaceae	family	Enterobacterales	order	dsDNA	250	AA	2	0.914	0.91	0.87
Enterobacteriaceae	family	Enterobacterales	order	dsDNA	250	PC	5	0.905	0.88	0.81
Enterobacteriaceae	family	Enterobacterales	order	dsDNA	250	AA	1	0.879	0.84	0.81
Enterobacteriaceae	family	Enterobacterales	order	dsDNA	250	DNA	8	0.929	0.81	0.9
Enterobacteriaceae	family	Enterobacterales	order	dsDNA	250	DNA	7	0.931	0.84	0.9
Enterobacteriaceae	family	Enterobacterales	order	dsDNA	250	DNA	6	0.917	0.84	0.9
Enterobacteriaceae	family	Enterobacterales	order	dsDNA	250	DNA	5	0.863	0.81	0.77
Bacillaceae	family	Bacillales	order	dsDNA	259	AA	3	0.974	0.85	1
Enterobacteriaceae	family	Enterobacterales	order	dsDNA	250	DNA	3	0.874	0.81	0.81
Enterobacteriaceae	family	Enterobacterales	order	dsDNA	250	DNA	2	0.66	0.44	0.81
Enterobacteriaceae	family	Enterobacterales	order	dsDNA	250	DNA	9	0.933	0.78	0.9
Erwiniaceae	family	Enterobacterales	order	dsDNA	56	PC	6	0.898	0.29	0.86
Enterobacteriaceae	family	Enterobacterales	order	dsDNA	250	PC	6	0.902	0.84	0.77
Erwiniaceae	family	Enterobacterales	order	dsDNA	56	DNA	1	0.592	0.57	0.71
Erwiniaceae	family	Enterobacterales	order	dsDNA	56	PC	4	0.878	0.57	0.86
Erwiniaceae	family	Enterobacterales	order	dsDNA	56	PC	3	0.959	0.86	0.86
Erwiniaceae	family	Enterobacterales	order	dsDNA	56	PC	2	0.959	1	0.86
Erwiniaceae	family	Enterobacterales	order	dsDNA	56	PC	1	0.776	0.86	0.71
Erwiniaceae	family	Enterobacterales	order	dsDNA	56	AA	4	0.878	0.29	0.86
Erwiniaceae	family	Enterobacterales	order	dsDNA	56	AA	3	0.878	0.57	0.86
Erwiniaceae	family	Enterobacterales	order	dsDNA	56	AA	2	0.878	0.71	0.86
Enterobacteriaceae	family	Enterobacterales	order	dsDNA	250	Domains	0	0.922	0.88	0.81
Erwiniaceae	family	Enterobacterales	order	dsDNA	56	AA	1	0.98	0.86	0.86
Erwiniaceae	family	Enterobacterales	order	dsDNA	56	DNA	8	0.898	0.57	0.86
Erwiniaceae	family	Enterobacterales	order	dsDNA	56	DNA	7	0.898	0.71	0.86
Erwiniaceae	family	Enterobacterales	order	dsDNA	56	DNA	6	0.898	1	0.86
Erwiniaceae	family	Enterobacterales	order	dsDNA	56	DNA	5	0.898	1	0.86
Erwiniaceae	family	Enterobacterales	order	dsDNA	56	DNA	4	0.959	1	0.86
Erwiniaceae	family	Enterobacterales	order	dsDNA	56	DNA	3	0.98	1	0.71
Erwiniaceae	family	Enterobacterales	order	dsDNA	56	DNA	2	0.918	0.71	1
Erwiniaceae	family	Enterobacterales	order	dsDNA	56	DNA	9	0.878	0.57	0.86
Bacillaceae	family	Bacillales	order	dsDNA	259	AA	2	0.951	0.88	0.97
Listeriaceae	family	Bacillales	order	dsDNA	72	AA	1	1	1	1
Bacillaceae	family	Bacillales	order	dsDNA	259	DNA	9	0.922	0.85	1
Flavobacteriaceae	family	Bacteria	superkingdom	dsDNA	82	DNA	6	0.909	0.91	1
Flavobacteriaceae	family	Bacteria	superkingdom	dsDNA	82	DNA	5	0.909	0.91	1
Flavobacteriaceae	family	Bacteria	superkingdom	dsDNA	82	DNA	4	0.909	0.91	1
Flavobacteriaceae	family	Bacteria	superkingdom	dsDNA	82	DNA	3	0.909	0.91	1
Flavobacteriaceae	family	Bacteria	superkingdom	dsDNA	82	DNA	2	0.918	0.82	1
Vibrionaceae	family	Gammaproteobacteria	class	dsDNA	198	Domains	0	0.952	0.96	0.84
Vibrionaceae	family	Gammaproteobacteria	class	dsDNA	198	PC	6	0.939	1	0.64
Vibrionaceae	family	Gammaproteobacteria	class	dsDNA	198	PC	5	0.926	0.92	0.64
Vibrionaceae	family	Gammaproteobacteria	class	dsDNA	198	PC	4	0.92	0.92	0.76
Vibrionaceae	family	Gammaproteobacteria	class	dsDNA	198	PC	3	0.902	0.88	0.8
Vibrionaceae	family	Gammaproteobacteria	class	dsDNA	198	PC	2	0.838	0.84	0.76
Vibrionaceae	family	Gammaproteobacteria	class	dsDNA	198	PC	1	0.77	0.68	0.6
Vibrionaceae	family	Gammaproteobacteria	class	dsDNA	198	AA	4	0.962	1	0.68
Vibrionaceae	family	Gammaproteobacteria	class	dsDNA	198	AA	3	0.939	0.92	0.8
Vibrionaceae	family	Gammaproteobacteria	class	dsDNA	198	AA	2	0.922	0.88	0.84
Vibrionaceae	family	Gammaproteobacteria	class	dsDNA	198	AA	1	0.77	0.88	0.6
Vibrionaceae	family	Gammaproteobacteria	class	dsDNA	198	DNA	9	0.96	0.92	0.88
Vibrionaceae	family	Gammaproteobacteria	class	dsDNA	198	DNA	8	0.949	0.92	0.92
Vibrionaceae	family	Gammaproteobacteria	class	dsDNA	198	DNA	7	0.949	0.92	0.88
Vibrionaceae	family	Gammaproteobacteria	class	dsDNA	198	DNA	6	0.934	0.92	0.88
Vibrionaceae	family	Gammaproteobacteria	class	dsDNA	198	DNA	5	0.915	0.92	0.88
Vibrionaceae	family	Gammaproteobacteria	class	dsDNA	198	DNA	4	0.901	0.92	0.88
Vibrionaceae	family	Gammaproteobacteria	class	dsDNA	198	DNA	3	0.906	0.88	0.88
Vibrionaceae	family	Gammaproteobacteria	class	dsDNA	198	DNA	2	0.822	0.64	0.84
Vibrionaceae	family	Gammaproteobacteria	class	dsDNA	198	DNA	1	0.6	0.4	0.8
Flavobacteriaceae	family	Bacteria	superkingdom	dsDNA	82	DNA	1	0.909	0.64	0.9
Bacillaceae	family	Bacillales	order	dsDNA	259	AA	1	0.944	0.91	0.84
Propionibacteriaceae	family	Actinobacteria	class	dsDNA	166	Domains	0	1	1	1
Propionibacteriaceae	family	Actinobacteria	class	dsDNA	166	PC	6	1	1	1
Flavobacteriaceae	family	Bacteria	superkingdom	dsDNA	82	DNA	7	0.909	0.91	1
Propionibacteriaceae	family	Actinobacteria	class	dsDNA	166	PC	5	1	1	1
Flavobacteriaceae	family	Bacteria	superkingdom	dsDNA	82	DNA	8	0.982	0.91	1
Flavobacteriaceae	family	Bacteria	superkingdom	dsDNA	82	AA	1	0.855	0.82	0.9
Burkholderiaceae	family	Proteobacteria	phylum	dsDNA	124	DNA	2	1	0.94	1
Burkholderiaceae	family	Proteobacteria	phylum	dsDNA	124	DNA	3	1	1	1
Burkholderiaceae	family	Proteobacteria	phylum	dsDNA	124	DNA	4	1	1	1
Burkholderiaceae	family	Proteobacteria	phylum	dsDNA	124	DNA	5	1	1	1
Burkholderiaceae	family	Proteobacteria	phylum	dsDNA	124	DNA	6	1	1	1
Burkholderiaceae	family	Proteobacteria	phylum	dsDNA	124	DNA	7	1	1	1
Burkholderiaceae	family	Proteobacteria	phylum	dsDNA	124	DNA	8	1	1	1
Burkholderiaceae	family	Proteobacteria	phylum	dsDNA	124	DNA	9	1	0.88	1
Burkholderiaceae	family	Proteobacteria	phylum	dsDNA	124	AA	1	0.946	0.88	0.93
Burkholderiaceae	family	Proteobacteria	phylum	dsDNA	124	AA	2	0.996	0.94	1
Burkholderiaceae	family	Proteobacteria	phylum	dsDNA	124	AA	3	1	0.88	1
Burkholderiaceae	family	Proteobacteria	phylum	dsDNA	124	AA	4	0.992	0.88	1
Burkholderiaceae	family	Proteobacteria	phylum	dsDNA	124	PC	1	0.888	0.81	0.93
Burkholderiaceae	family	Proteobacteria	phylum	dsDNA	124	PC	2	0.908	0.69	0.87
Burkholderiaceae	family	Proteobacteria	phylum	dsDNA	124	PC	3	0.933	0.81	1
Burkholderiaceae	family	Proteobacteria	phylum	dsDNA	124	PC	4	0.883	0.69	1
Burkholderiaceae	family	Proteobacteria	phylum	dsDNA	124	PC	5	0.954	0.75	1
Burkholderiaceae	family	Proteobacteria	phylum	dsDNA	124	PC	6	0.988	0.81	1
Burkholderiaceae	family	Proteobacteria	phylum	dsDNA	124	Domains	0	0.95	0.81	1
Flavobacteriaceae	family	Bacteria	superkingdom	dsDNA	82	Domains	0	1	0.82	1
Flavobacteriaceae	family	Bacteria	superkingdom	dsDNA	82	PC	6	0.982	1	0.8
Flavobacteriaceae	family	Bacteria	superkingdom	dsDNA	82	PC	5	0.973	0.91	0.9
Flavobacteriaceae	family	Bacteria	superkingdom	dsDNA	82	PC	4	0.918	0.91	1
Flavobacteriaceae	family	Bacteria	superkingdom	dsDNA	82	PC	3	0.973	0.91	0.9
Flavobacteriaceae	family	Bacteria	superkingdom	dsDNA	82	PC	2	0.973	0.91	1
Flavobacteriaceae	family	Bacteria	superkingdom	dsDNA	82	PC	1	0.773	0.73	0.9
Flavobacteriaceae	family	Bacteria	superkingdom	dsDNA	82	AA	4	0.964	1	0.8
Flavobacteriaceae	family	Bacteria	superkingdom	dsDNA	82	AA	3	0.973	0.91	0.9
Flavobacteriaceae	family	Bacteria	superkingdom	dsDNA	82	AA	2	0.909	0.91	0.9
Flavobacteriaceae	family	Bacteria	superkingdom	dsDNA	82	DNA	9	0.991	0.91	1
Propionibacteriaceae	family	Actinobacteria	class	dsDNA	166	PC	4	1	1	1
Moraxellaceae	family	Pseudomonadales	order	dsDNA	61	DNA	1	0.969	0.88	1
Propionibacteriaceae	family	Actinobacteria	class	dsDNA	166	PC	2	1	1	1
Propionibacteriaceae	family	Actinobacteria	class	dsDNA	166	PC	3	1	1	1
Propionibacteriaceae	family	Actinobacteria	class	dsDNA	166	AA	2	1	1	1
Propionibacteriaceae	family	Actinobacteria	class	dsDNA	166	DNA	1	0.921	0.86	0.95
Propionibacteriaceae	family	Actinobacteria	class	dsDNA	166	DNA	2	0.995	0.95	1
Propionibacteriaceae	family	Actinobacteria	class	dsDNA	166	DNA	3	1	1	1
Propionibacteriaceae	family	Actinobacteria	class	dsDNA	166	DNA	4	1	1	1
Propionibacteriaceae	family	Actinobacteria	class	dsDNA	166	DNA	5	1	1	1
Propionibacteriaceae	family	Actinobacteria	class	dsDNA	166	DNA	6	1	1	1
Propionibacteriaceae	family	Actinobacteria	class	dsDNA	166	DNA	8	1	1	1
Propionibacteriaceae	family	Actinobacteria	class	dsDNA	166	DNA	9	1	1	1
Propionibacteriaceae	family	Actinobacteria	class	dsDNA	166	AA	1	1	1	1
Propionibacteriaceae	family	Actinobacteria	class	dsDNA	166	DNA	7	1	1	1
Propionibacteriaceae	family	Actinobacteria	class	dsDNA	166	AA	3	1	1	1
Bacillaceae	family	Bacillales	order	dsDNA	259	DNA	8	0.984	0.91	1
Bacillaceae	family	Bacillales	order	dsDNA	259	DNA	7	0.991	0.91	1
Bacillaceae	family	Bacillales	order	dsDNA	259	DNA	6	0.995	0.94	1
Bacillaceae	family	Bacillales	order	dsDNA	259	DNA	5	0.996	0.94	0.97
Bacillaceae	family	Bacillales	order	dsDNA	259	DNA	4	1	1	0.97
Bacillaceae	family	Bacillales	order	dsDNA	259	DNA	3	0.993	0.97	1
Bacillaceae	family	Bacillales	order	dsDNA	259	DNA	2	0.827	0.85	0.69
Bacillaceae	family	Bacillales	order	dsDNA	259	DNA	1	0.788	0.85	0.72
Propionibacteriaceae	family	Actinobacteria	class	dsDNA	166	AA	4	1	1	1
Propionibacteriaceae	family	Actinobacteria	class	dsDNA	166	PC	1	0.998	1	0.95
Klebsiella	genus	Enterobacteriaceae	family	dsDNA	69	DNA	6	0.926	1	0.78
Klebsiella	genus	Enterobacteriaceae	family	dsDNA	69	PC	2	0.519	0.78	0.67
Klebsiella	genus	Enterobacteriaceae	family	dsDNA	69	PC	1	0.58	0.44	0.78
Propionibacterium	genus	Actinobacteria	class	dsDNA	122	DNA	2	0.971	0.88	1
Propionibacterium	genus	Actinobacteria	class	dsDNA	122	DNA	1	0.958	0.94	1
Escherichia	genus	Enterobacteriaceae	family	dsDNA	435	Domains	0	0.743	0.72	0.69
Klebsiella	genus	Enterobacteriaceae	family	dsDNA	69	DNA	1	0.704	0.89	0.67
Klebsiella	genus	Enterobacteriaceae	family	dsDNA	69	AA	4	0.877	1	0.67
Klebsiella	genus	Enterobacteriaceae	family	dsDNA	69	DNA	2	0.691	0.78	0.67
Klebsiella	genus	Enterobacteriaceae	family	dsDNA	69	DNA	3	0.914	1	0.67
Klebsiella	genus	Enterobacteriaceae	family	dsDNA	69	DNA	4	0.963	1	0.67
Klebsiella	genus	Enterobacteriaceae	family	dsDNA	69	AA	3	0.827	1	0.67
Klebsiella	genus	Enterobacteriaceae	family	dsDNA	69	AA	2	0.852	0.67	0.89
Klebsiella	genus	Enterobacteriaceae	family	dsDNA	69	PC	3	0.716	0.67	0.67
Klebsiella	genus	Enterobacteriaceae	family	dsDNA	69	DNA	9	0.852	1	0.67
Klebsiella	genus	Enterobacteriaceae	family	dsDNA	69	DNA	8	0.877	1	0.67
Klebsiella	genus	Enterobacteriaceae	family	dsDNA	69	DNA	7	0.877	1	0.67
Klebsiella	genus	Enterobacteriaceae	family	dsDNA	69	DNA	5	0.951	1	0.67
Klebsiella	genus	Enterobacteriaceae	family	dsDNA	69	AA	1	0.728	0.56	0.78
Cellulophaga	genus	Bacteria	superkingdom	dsDNA	56	DNA	4	1	1	1
Klebsiella	genus	Enterobacteriaceae	family	dsDNA	69	PC	5	0.815	1	0.67
Cellulophaga	genus	Bacteria	superkingdom	dsDNA	56	DNA	5	1	1	1
Cellulophaga	genus	Bacteria	superkingdom	dsDNA	56	DNA	6	1	1	1
Cellulophaga	genus	Bacteria	superkingdom	dsDNA	56	DNA	7	1	1	1
Cellulophaga	genus	Bacteria	superkingdom	dsDNA	56	DNA	8	1	1	1
Cellulophaga	genus	Bacteria	superkingdom	dsDNA	56	DNA	9	0.98	1	0.86
Cellulophaga	genus	Bacteria	superkingdom	dsDNA	56	AA	1	1	0.86	1
Cellulophaga	genus	Bacteria	superkingdom	dsDNA	56	AA	2	1	1	1
Cellulophaga	genus	Bacteria	superkingdom	dsDNA	56	AA	3	1	1	1
Cellulophaga	genus	Bacteria	superkingdom	dsDNA	56	AA	4	1	1	0.86
Klebsiella	genus	Enterobacteriaceae	family	dsDNA	69	PC	4	0.815	0.78	0.67
Cellulophaga	genus	Bacteria	superkingdom	dsDNA	56	PC	1	1	0.86	1
Cellulophaga	genus	Bacteria	superkingdom	dsDNA	56	PC	3	1	1	1
Cellulophaga	genus	Bacteria	superkingdom	dsDNA	56	PC	4	1	1	1
Cellulophaga	genus	Bacteria	superkingdom	dsDNA	56	PC	5	1	1	0.86
Cellulophaga	genus	Bacteria	superkingdom	dsDNA	56	PC	6	0.98	1	0.86
Cellulophaga	genus	Bacteria	superkingdom	dsDNA	56	Domains	0	1	1	1
Propionibacterium	genus	Actinobacteria	class	dsDNA	122	DNA	3	0.946	0.88	1
Cellulophaga	genus	Bacteria	superkingdom	dsDNA	56	DNA	3	1	1	1
Gordonia	genus	Corynebacteriales	order	dsDNA	138	Domains	0	0.98	0.94	0.94
Klebsiella	genus	Enterobacteriaceae	family	dsDNA	69	PC	6	0.84	1	0.67
Cellulophaga	genus	Bacteria	superkingdom	dsDNA	56	PC	2	1	0.86	1
Propionibacterium	genus	Actinobacteria	class	dsDNA	122	DNA	4	0.95	0.94	1
Propionibacterium	genus	Actinobacteria	class	dsDNA	122	AA	1	0.975	0.94	1
Propionibacterium	genus	Actinobacteria	class	dsDNA	122	DNA	6	0.996	0.94	1
Acinetobacter	genus	Pseudomonadales	order	dsDNA	60	DNA	5	1	0.75	1
Acinetobacter	genus	Pseudomonadales	order	dsDNA	60	DNA	6	1	0.75	1
Acinetobacter	genus	Pseudomonadales	order	dsDNA	60	DNA	7	1	0.75	1
Acinetobacter	genus	Pseudomonadales	order	dsDNA	60	DNA	8	1	0.88	1
Acinetobacter	genus	Pseudomonadales	order	dsDNA	60	DNA	9	1	1	1
Acinetobacter	genus	Pseudomonadales	order	dsDNA	60	AA	1	1	0.75	1
Acinetobacter	genus	Pseudomonadales	order	dsDNA	60	AA	2	1	1	1
Acinetobacter	genus	Pseudomonadales	order	dsDNA	60	AA	3	1	1	1
Acinetobacter	genus	Pseudomonadales	order	dsDNA	60	AA	4	1	0.5	1
Acinetobacter	genus	Pseudomonadales	order	dsDNA	60	PC	1	1	1	1
Acinetobacter	genus	Pseudomonadales	order	dsDNA	60	PC	2	1	1	1
Acinetobacter	genus	Pseudomonadales	order	dsDNA	60	DNA	4	1	0.75	1
Acinetobacter	genus	Pseudomonadales	order	dsDNA	60	PC	3	1	1	1
Acinetobacter	genus	Pseudomonadales	order	dsDNA	60	PC	5	1	0.88	1
Acinetobacter	genus	Pseudomonadales	order	dsDNA	60	PC	6	1	0.38	1
Propionibacterium	genus	Actinobacteria	class	dsDNA	122	AA	3	0.958	0.94	1
Propionibacterium	genus	Actinobacteria	class	dsDNA	122	AA	4	0.946	0.94	1
Propionibacterium	genus	Actinobacteria	class	dsDNA	122	PC	1	0.979	0.94	1
Propionibacterium	genus	Actinobacteria	class	dsDNA	122	PC	2	0.975	0.94	1
Propionibacterium	genus	Actinobacteria	class	dsDNA	122	PC	3	0.958	0.94	1
Propionibacterium	genus	Actinobacteria	class	dsDNA	122	PC	4	0.946	0.94	1
Propionibacterium	genus	Actinobacteria	class	dsDNA	122	PC	5	0.946	0.94	1
Propionibacterium	genus	Actinobacteria	class	dsDNA	122	PC	6	0.967	0.94	1
Propionibacterium	genus	Actinobacteria	class	dsDNA	122	Domains	0	0.992	0.88	1
Acinetobacter	genus	Pseudomonadales	order	dsDNA	60	PC	4	1	1	1
Propionibacterium	genus	Actinobacteria	class	dsDNA	122	DNA	5	0.983	0.94	1
Acinetobacter	genus	Pseudomonadales	order	dsDNA	60	DNA	3	1	0.75	1
Acinetobacter	genus	Pseudomonadales	order	dsDNA	60	DNA	1	1	1	1
Propionibacterium	genus	Actinobacteria	class	dsDNA	122	DNA	7	0.992	0.94	1
Propionibacterium	genus	Actinobacteria	class	dsDNA	122	DNA	8	0.979	0.94	1
Propionibacterium	genus	Actinobacteria	class	dsDNA	122	DNA	9	0.962	0.94	1
Clostridium	genus	Firmicutes	phylum	dsDNA	84	Domains	0	0.982	0.91	0.9
Clostridium	genus	Firmicutes	phylum	dsDNA	84	PC	6	1	1	0.7
Clostridium	genus	Firmicutes	phylum	dsDNA	84	PC	5	1	1	1
Clostridium	genus	Firmicutes	phylum	dsDNA	84	PC	4	1	1	1
Clostridium	genus	Firmicutes	phylum	dsDNA	84	PC	3	1	1	1
Clostridium	genus	Firmicutes	phylum	dsDNA	84	PC	2	1	1	1
Clostridium	genus	Firmicutes	phylum	dsDNA	84	PC	1	1	1	1
Clostridium	genus	Firmicutes	phylum	dsDNA	84	AA	4	1	1	0.8
Acinetobacter	genus	Pseudomonadales	order	dsDNA	60	DNA	2	1	1	1
Clostridium	genus	Firmicutes	phylum	dsDNA	84	AA	3	1	1	1
Clostridium	genus	Firmicutes	phylum	dsDNA	84	AA	1	1	1	1
Clostridium	genus	Firmicutes	phylum	dsDNA	84	DNA	9	1	1	1
Clostridium	genus	Firmicutes	phylum	dsDNA	84	DNA	8	1	1	1
Clostridium	genus	Firmicutes	phylum	dsDNA	84	DNA	7	1	1	1
Clostridium	genus	Firmicutes	phylum	dsDNA	84	DNA	6	1	1	1
Clostridium	genus	Firmicutes	phylum	dsDNA	84	DNA	5	1	1	1
Clostridium	genus	Firmicutes	phylum	dsDNA	84	DNA	4	1	1	1
Clostridium	genus	Firmicutes	phylum	dsDNA	84	DNA	3	1	1	1
Clostridium	genus	Firmicutes	phylum	dsDNA	84	DNA	2	1	0.82	1
Clostridium	genus	Firmicutes	phylum	dsDNA	84	DNA	1	0.973	0.91	0.9
Propionibacterium	genus	Actinobacteria	class	dsDNA	122	AA	2	0.917	0.69	1
Clostridium	genus	Firmicutes	phylum	dsDNA	84	AA	2	1	1	1
Cellulophaga	genus	Bacteria	superkingdom	dsDNA	56	DNA	2	1	0.86	1
Salmonella	genus	Enterobacteriaceae	family	dsDNA	220	DNA	2	0.517	0.57	0.52
Salmonella	genus	Enterobacteriaceae	family	dsDNA	220	DNA	1	0.606	0.54	0.74
Escherichia	genus	Enterobacteriaceae	family	dsDNA	435	DNA	8	0.918	0.85	0.8
Escherichia	genus	Enterobacteriaceae	family	dsDNA	435	DNA	7	0.903	0.85	0.76
Escherichia	genus	Enterobacteriaceae	family	dsDNA	435	DNA	6	0.854	0.83	0.75
Escherichia	genus	Enterobacteriaceae	family	dsDNA	435	DNA	5	0.77	0.81	0.69
Escherichia	genus	Enterobacteriaceae	family	dsDNA	435	DNA	4	0.768	0.76	0.71
Escherichia	genus	Enterobacteriaceae	family	dsDNA	435	DNA	3	0.778	0.74	0.69
Escherichia	genus	Enterobacteriaceae	family	dsDNA	435	DNA	2	0.628	0.72	0.55
Escherichia	genus	Enterobacteriaceae	family	dsDNA	435	DNA	1	0.586	0.7	0.55
Prochlorococcus	genus	Synechococcales	order	dsDNA	56	DNA	1	0.918	0.57	1
Mycobacterium	genus	Mycobacteriaceae	family	dsDNA	262	Domains	0	0.68	0.7	0.64
Mycobacterium	genus	Mycobacteriaceae	family	dsDNA	262	PC	6	0.313	0.58	0.7
Mycobacterium	genus	Mycobacteriaceae	family	dsDNA	262	PC	5	0.648	0.64	0.64
Escherichia	genus	Enterobacteriaceae	family	dsDNA	435	DNA	9	0.915	0.87	0.85
Mycobacterium	genus	Mycobacteriaceae	family	dsDNA	262	PC	4	0.32	0.64	0.73
Mycobacterium	genus	Mycobacteriaceae	family	dsDNA	262	PC	2	0.5	0.52	0.67
Mycobacterium	genus	Mycobacteriaceae	family	dsDNA	262	PC	1	0.472	0.45	0.7
Mycobacterium	genus	Mycobacteriaceae	family	dsDNA	262	AA	4	0.29	0.67	0.67
Mycobacterium	genus	Mycobacteriaceae	family	dsDNA	262	AA	3	0.406	0.45	0.61
Mycobacterium	genus	Mycobacteriaceae	family	dsDNA	262	AA	2	0.583	0.45	0.67
Mycobacterium	genus	Mycobacteriaceae	family	dsDNA	262	AA	1	0.355	0.7	0.61
Mycobacterium	genus	Mycobacteriaceae	family	dsDNA	262	DNA	9	0.667	0.55	0.73
Mycobacterium	genus	Mycobacteriaceae	family	dsDNA	262	DNA	8	0.305	0.52	0.67
Mycobacterium	genus	Mycobacteriaceae	family	dsDNA	262	DNA	7	0.696	0.52	0.7
Mycobacterium	genus	Mycobacteriaceae	family	dsDNA	262	DNA	6	0.663	0.61	0.67
Mycobacterium	genus	Mycobacteriaceae	family	dsDNA	262	DNA	5	0.556	0.61	0.61
Mycobacterium	genus	Mycobacteriaceae	family	dsDNA	262	DNA	4	0.53	0.73	0.52
Mycobacterium	genus	Mycobacteriaceae	family	dsDNA	262	PC	3	0.471	0.48	0.55
Mycobacterium	genus	Mycobacteriaceae	family	dsDNA	262	DNA	3	0.376	0.61	0.61
Escherichia	genus	Enterobacteriaceae	family	dsDNA	435	AA	1	0.667	0.61	0.62
Escherichia	genus	Enterobacteriaceae	family	dsDNA	435	AA	3	0.901	0.83	0.8
Gordonia	genus	Corynebacteriales	order	dsDNA	138	PC	6	1	0.89	1
Gordonia	genus	Corynebacteriales	order	dsDNA	138	PC	5	1	1	1
Gordonia	genus	Corynebacteriales	order	dsDNA	138	PC	4	0.997	1	0.94
Gordonia	genus	Corynebacteriales	order	dsDNA	138	PC	3	0.931	0.89	0.76
Gordonia	genus	Corynebacteriales	order	dsDNA	138	PC	2	0.801	0.83	0.65
Gordonia	genus	Corynebacteriales	order	dsDNA	138	PC	1	0.654	0.56	0.53
Gordonia	genus	Corynebacteriales	order	dsDNA	138	AA	4	1	0.94	1
Gordonia	genus	Corynebacteriales	order	dsDNA	138	AA	3	0.997	0.94	1
Gordonia	genus	Corynebacteriales	order	dsDNA	138	AA	2	0.99	0.89	0.94
Gordonia	genus	Corynebacteriales	order	dsDNA	138	AA	1	0.827	0.72	0.94
Gordonia	genus	Corynebacteriales	order	dsDNA	138	DNA	9	1	0.94	1
Gordonia	genus	Corynebacteriales	order	dsDNA	138	DNA	8	1	1	1
Escherichia	genus	Enterobacteriaceae	family	dsDNA	435	AA	2	0.826	0.78	0.71
Gordonia	genus	Corynebacteriales	order	dsDNA	138	DNA	7	1	1	1
Gordonia	genus	Corynebacteriales	order	dsDNA	138	DNA	5	1	1	1
Gordonia	genus	Corynebacteriales	order	dsDNA	138	DNA	4	1	1	1
Gordonia	genus	Corynebacteriales	order	dsDNA	138	DNA	3	1	1	1
Gordonia	genus	Corynebacteriales	order	dsDNA	138	DNA	2	0.971	0.78	0.88
Gordonia	genus	Corynebacteriales	order	dsDNA	138	DNA	1	0.464	1	0.12
Escherichia	genus	Enterobacteriaceae	family	dsDNA	435	PC	6	0.913	0.87	0.78
Escherichia	genus	Enterobacteriaceae	family	dsDNA	435	PC	5	0.921	0.85	0.85
Escherichia	genus	Enterobacteriaceae	family	dsDNA	435	PC	4	0.869	0.85	0.78
Escherichia	genus	Enterobacteriaceae	family	dsDNA	435	PC	3	0.876	0.93	0.71
Escherichia	genus	Enterobacteriaceae	family	dsDNA	435	PC	2	0.728	0.7	0.69
Escherichia	genus	Enterobacteriaceae	family	dsDNA	435	PC	1	0.604	0.67	0.49
Escherichia	genus	Enterobacteriaceae	family	dsDNA	435	AA	4	0.915	0.87	0.82
Gordonia	genus	Corynebacteriales	order	dsDNA	138	DNA	6	1	1	1
Cellulophaga	genus	Bacteria	superkingdom	dsDNA	56	DNA	1	0.816	0.71	0.71
Mycobacterium	genus	Mycobacteriaceae	family	dsDNA	262	DNA	2	0.341	0.76	0.45
Prochlorococcus	genus	Synechococcales	order	dsDNA	56	DNA	2	0.898	0.57	0.86
Prochlorococcus	genus	Synechococcales	order	dsDNA	56	PC	1	0.776	0.57	1
Prochlorococcus	genus	Synechococcales	order	dsDNA	56	PC	2	0.755	0.57	0.86
Prochlorococcus	genus	Synechococcales	order	dsDNA	56	PC	3	0.673	0.29	0.71
Prochlorococcus	genus	Synechococcales	order	dsDNA	56	PC	4	0.857	0.57	0.86
Prochlorococcus	genus	Synechococcales	order	dsDNA	56	PC	5	0.898	0.57	0.86
Prochlorococcus	genus	Synechococcales	order	dsDNA	56	PC	6	0.857	0.71	0.86
Prochlorococcus	genus	Synechococcales	order	dsDNA	56	Domains	0	0.694	0.43	1
Salmonella	genus	Enterobacteriaceae	family	dsDNA	220	Domains	0	0.792	0.79	0.7
Salmonella	genus	Enterobacteriaceae	family	dsDNA	220	PC	6	0.981	1	0.7
Klebsiella	genus	Enterobacteriaceae	family	dsDNA	69	Domains	0	0.815	0.67	0.78
Salmonella	genus	Enterobacteriaceae	family	dsDNA	220	PC	5	0.956	0.96	0.81
Salmonella	genus	Enterobacteriaceae	family	dsDNA	220	PC	4	0.907	0.93	0.74
Prochlorococcus	genus	Synechococcales	order	dsDNA	56	AA	4	0.837	0.71	0.86
Salmonella	genus	Enterobacteriaceae	family	dsDNA	220	PC	3	0.894	0.89	0.81
Salmonella	genus	Enterobacteriaceae	family	dsDNA	220	PC	1	0.717	0.61	0.74
Salmonella	genus	Enterobacteriaceae	family	dsDNA	220	AA	4	0.98	1	0.7
Salmonella	genus	Enterobacteriaceae	family	dsDNA	220	AA	3	0.967	1	0.74
Salmonella	genus	Enterobacteriaceae	family	dsDNA	220	AA	2	0.852	0.82	0.7
Salmonella	genus	Enterobacteriaceae	family	dsDNA	220	AA	1	0.32	0.64	0.7
Salmonella	genus	Enterobacteriaceae	family	dsDNA	220	DNA	9	0.98	1	0.78
Salmonella	genus	Enterobacteriaceae	family	dsDNA	220	DNA	8	0.978	0.96	0.74
Salmonella	genus	Enterobacteriaceae	family	dsDNA	220	DNA	7	0.974	0.93	0.74
Salmonella	genus	Enterobacteriaceae	family	dsDNA	220	DNA	6	0.958	0.96	0.74
Salmonella	genus	Enterobacteriaceae	family	dsDNA	220	DNA	5	0.919	0.93	0.89
Salmonella	genus	Enterobacteriaceae	family	dsDNA	220	DNA	4	0.893	0.89	0.85
Salmonella	genus	Enterobacteriaceae	family	dsDNA	220	DNA	3	0.735	0.79	0.63
Salmonella	genus	Enterobacteriaceae	family	dsDNA	220	PC	2	0.849	0.79	0.78
Mycobacterium	genus	Mycobacteriaceae	family	dsDNA	262	DNA	1	0.438	0.3	0.82
Prochlorococcus	genus	Synechococcales	order	dsDNA	56	AA	3	0.918	0.71	1
Prochlorococcus	genus	Synechococcales	order	dsDNA	56	AA	1	1	1	1
Mycolicibacterium	genus	Corynebacteriales	order	dsDNA	210	Domains	0	0.896	0.93	0.65
Mycolicibacterium	genus	Corynebacteriales	order	dsDNA	210	PC	6	0.922	0.93	0.92
Mycolicibacterium	genus	Corynebacteriales	order	dsDNA	210	PC	5	0.92	0.89	0.92
Mycolicibacterium	genus	Corynebacteriales	order	dsDNA	210	PC	4	0.91	0.89	0.81
Mycolicibacterium	genus	Corynebacteriales	order	dsDNA	210	PC	3	0.899	0.85	0.88
Mycolicibacterium	genus	Corynebacteriales	order	dsDNA	210	PC	2	0.906	0.81	0.77
Mycolicibacterium	genus	Corynebacteriales	order	dsDNA	210	PC	1	0.826	0.85	0.58
Mycolicibacterium	genus	Corynebacteriales	order	dsDNA	210	AA	4	0.922	0.93	0.88
Mycolicibacterium	genus	Corynebacteriales	order	dsDNA	210	AA	3	0.927	0.93	0.88
Mycolicibacterium	genus	Corynebacteriales	order	dsDNA	210	AA	2	0.868	0.89	0.69
Mycolicibacterium	genus	Corynebacteriales	order	dsDNA	210	AA	1	0.887	0.85	0.62
Mycolicibacterium	genus	Corynebacteriales	order	dsDNA	210	DNA	9	0.936	0.93	0.92
Prochlorococcus	genus	Synechococcales	order	dsDNA	56	AA	2	0.878	0.71	0.86
Mycolicibacterium	genus	Corynebacteriales	order	dsDNA	210	DNA	8	0.956	0.93	0.92
Mycolicibacterium	genus	Corynebacteriales	order	dsDNA	210	DNA	6	0.923	0.85	0.81
Mycolicibacterium	genus	Corynebacteriales	order	dsDNA	210	DNA	5	0.887	0.85	0.73
Mycolicibacterium	genus	Corynebacteriales	order	dsDNA	210	DNA	4	0.879	0.89	0.69
Mycolicibacterium	genus	Corynebacteriales	order	dsDNA	210	DNA	3	0.9	0.85	0.96
Mycolicibacterium	genus	Corynebacteriales	order	dsDNA	210	DNA	2	0.818	0.85	0.65
Mycolicibacterium	genus	Corynebacteriales	order	dsDNA	210	DNA	1	0.593	0.22	0.92
Prochlorococcus	genus	Synechococcales	order	dsDNA	56	DNA	3	0.959	0.57	1
Prochlorococcus	genus	Synechococcales	order	dsDNA	56	DNA	4	0.939	0.71	1
Prochlorococcus	genus	Synechococcales	order	dsDNA	56	DNA	5	0.918	0.71	1
Prochlorococcus	genus	Synechococcales	order	dsDNA	56	DNA	6	0.939	0.71	1
Prochlorococcus	genus	Synechococcales	order	dsDNA	56	DNA	8	0.918	0.71	1
Prochlorococcus	genus	Synechococcales	order	dsDNA	56	DNA	9	0.959	0.71	1
Mycolicibacterium	genus	Corynebacteriales	order	dsDNA	210	DNA	7	0.942	0.89	0.88
Prochlorococcus	genus	Synechococcales	order	dsDNA	56	DNA	7	0.939	0.57	1
Enterococcus	genus	Lactobacillales	order	dsDNA	67	Domains	0	1	1	1
Burkholderia	genus	Burkholderiales	order	dsDNA	74	Domains	0	0.878	0.78	0.9
Staphylococcus	genus	Bacillales	order	dsDNA	264	PC	1	0.936	0.97	0.94
Staphylococcus	genus	Bacillales	order	dsDNA	264	AA	4	0.958	1	0.88
Staphylococcus	genus	Bacillales	order	dsDNA	264	AA	3	0.959	1	0.91
Staphylococcus	genus	Bacillales	order	dsDNA	264	AA	2	0.963	0.97	0.94
Staphylococcus	genus	Bacillales	order	dsDNA	264	AA	1	0.952	0.94	0.94
Staphylococcus	genus	Bacillales	order	dsDNA	264	DNA	9	0.946	1	0.88
Staphylococcus	genus	Bacillales	order	dsDNA	264	DNA	8	0.952	1	0.91
Staphylococcus	genus	Bacillales	order	dsDNA	264	DNA	7	0.955	1	0.91
Staphylococcus	genus	Bacillales	order	dsDNA	264	DNA	6	0.96	1	0.91
Staphylococcus	genus	Bacillales	order	dsDNA	264	DNA	5	0.965	1	0.91
Staphylococcus	genus	Bacillales	order	dsDNA	264	DNA	4	0.964	1	0.94
Staphylococcus	genus	Bacillales	order	dsDNA	264	DNA	3	0.965	0.97	0.94
Staphylococcus	genus	Bacillales	order	dsDNA	264	DNA	2	0.958	0.97	0.94
Staphylococcus	genus	Bacillales	order	dsDNA	264	PC	2	0.938	0.97	0.94
Staphylococcus	genus	Bacillales	order	dsDNA	264	DNA	1	0.912	0.85	0.91
Listeria	genus	Bacillales	order	dsDNA	66	PC	6	1	1	0.88
Listeria	genus	Bacillales	order	dsDNA	66	PC	5	1	1	0.88
Listeria	genus	Bacillales	order	dsDNA	66	PC	4	1	1	0.88
Listeria	genus	Bacillales	order	dsDNA	66	PC	3	0.944	1	0.88
Listeria	genus	Bacillales	order	dsDNA	66	PC	2	0.681	0.67	0.62
Listeria	genus	Bacillales	order	dsDNA	66	PC	1	0.819	0.56	0.75
Listeria	genus	Bacillales	order	dsDNA	66	AA	4	1	1	0.88
Listeria	genus	Bacillales	order	dsDNA	66	AA	3	1	1	0.88
Listeria	genus	Bacillales	order	dsDNA	66	AA	2	1	1	1
Acinetobacter	genus	Pseudomonadales	order	dsDNA	60	Domains	0	0.857	0.5	1
Listeria	genus	Bacillales	order	dsDNA	66	DNA	9	0.986	1	0.88
Listeria	genus	Bacillales	order	dsDNA	66	DNA	8	1	1	0.88
Listeria	genus	Bacillales	order	dsDNA	66	DNA	7	1	1	1
Listeria	genus	Bacillales	order	dsDNA	66	Domains	0	1	1	1
Staphylococcus	genus	Bacillales	order	dsDNA	264	PC	3	0.956	0.97	0.94
Staphylococcus	genus	Bacillales	order	dsDNA	264	PC	4	0.956	1	0.91
Staphylococcus	genus	Bacillales	order	dsDNA	264	PC	5	0.958	1	0.91
Lactobacillus	genus	Lactobacillales	order	dsDNA	85	DNA	8	1	1	1
Lactobacillus	genus	Lactobacillales	order	dsDNA	85	DNA	7	1	1	1
Lactobacillus	genus	Lactobacillales	order	dsDNA	85	DNA	6	1	0.91	1
Lactobacillus	genus	Lactobacillales	order	dsDNA	85	DNA	5	0.975	0.91	1
Lactobacillus	genus	Lactobacillales	order	dsDNA	85	DNA	4	0.967	0.91	0.91
Lactobacillus	genus	Lactobacillales	order	dsDNA	85	DNA	3	0.909	0.91	0.82
Lactobacillus	genus	Lactobacillales	order	dsDNA	85	DNA	2	0.876	0.82	0.73
Lactobacillus	genus	Lactobacillales	order	dsDNA	85	DNA	1	0.86	1	0.55
Pseudomonas	genus	Pseudomonadales	order	dsDNA	60	DNA	1	1	1	0.86
Pseudomonas	genus	Pseudomonadales	order	dsDNA	60	DNA	2	1	1	1
Pseudomonas	genus	Pseudomonadales	order	dsDNA	60	DNA	3	1	1	1
Pseudomonas	genus	Pseudomonadales	order	dsDNA	60	DNA	4	1	1	1
Pseudomonas	genus	Pseudomonadales	order	dsDNA	60	DNA	5	1	1	1
Pseudomonas	genus	Pseudomonadales	order	dsDNA	60	DNA	6	1	1	1
Pseudomonas	genus	Pseudomonadales	order	dsDNA	60	DNA	7	1	1	1
Pseudomonas	genus	Pseudomonadales	order	dsDNA	60	DNA	8	1	1	0.86
Pseudomonas	genus	Pseudomonadales	order	dsDNA	60	DNA	9	1	1	0.86
Pseudomonas	genus	Pseudomonadales	order	dsDNA	60	AA	1	1	1	0.86
Pseudomonas	genus	Pseudomonadales	order	dsDNA	60	AA	2	1	1	0.86
Pseudomonas	genus	Pseudomonadales	order	dsDNA	60	AA	3	1	1	0.86
Pseudomonas	genus	Pseudomonadales	order	dsDNA	60	AA	4	1	1	0.71
Pseudomonas	genus	Pseudomonadales	order	dsDNA	60	PC	1	0.875	1	0.86
Pseudomonas	genus	Pseudomonadales	order	dsDNA	60	PC	2	0.982	1	0.86
Pseudomonas	genus	Pseudomonadales	order	dsDNA	60	PC	3	0.964	1	0.86
Pseudomonas	genus	Pseudomonadales	order	dsDNA	60	PC	4	0.946	1	0.86
Pseudomonas	genus	Pseudomonadales	order	dsDNA	60	PC	5	0.982	1	0.86
Pseudomonas	genus	Pseudomonadales	order	dsDNA	60	PC	6	0.982	1	0.71
Staphylococcus	genus	Bacillales	order	dsDNA	264	Domains	0	0.968	1	0.88
Staphylococcus	genus	Bacillales	order	dsDNA	264	PC	6	0.956	1	0.88
Listeria	genus	Bacillales	order	dsDNA	66	DNA	6	1	1	1
Listeria	genus	Bacillales	order	dsDNA	66	DNA	5	1	1	1
Listeria	genus	Bacillales	order	dsDNA	66	DNA	4	1	1	1
Listeria	genus	Bacillales	order	dsDNA	66	DNA	3	1	1	1
Vibrio	genus	Gammaproteobacteria	class	dsDNA	195	AA	2	0.935	0.92	0.92
Vibrio	genus	Gammaproteobacteria	class	dsDNA	195	AA	3	0.948	0.88	0.84
Vibrio	genus	Gammaproteobacteria	class	dsDNA	195	AA	4	0.947	1	0.72
Vibrio	genus	Gammaproteobacteria	class	dsDNA	195	PC	1	0.798	0.62	0.76
Vibrio	genus	Gammaproteobacteria	class	dsDNA	195	PC	2	0.847	0.75	0.76
Vibrio	genus	Gammaproteobacteria	class	dsDNA	195	PC	3	0.912	0.79	0.92
Vibrio	genus	Gammaproteobacteria	class	dsDNA	195	PC	4	0.925	0.88	0.76
Vibrio	genus	Gammaproteobacteria	class	dsDNA	195	PC	5	0.938	0.96	0.72
Vibrio	genus	Gammaproteobacteria	class	dsDNA	195	PC	6	0.952	1	0.68
Vibrio	genus	Gammaproteobacteria	class	dsDNA	195	Domains	0	0.94	0.79	0.92
Burkholderia	genus	Burkholderiales	order	dsDNA	74	DNA	1	0.267	0.78	0.8
Burkholderia	genus	Burkholderiales	order	dsDNA	74	DNA	2	0.922	1	0.8
Burkholderia	genus	Burkholderiales	order	dsDNA	74	DNA	3	0.944	1	0.8
Burkholderia	genus	Burkholderiales	order	dsDNA	74	DNA	4	0.978	1	0.8
Burkholderia	genus	Burkholderiales	order	dsDNA	74	DNA	5	1	1	0.8
Burkholderia	genus	Burkholderiales	order	dsDNA	74	DNA	6	1	1	0.8
Burkholderia	genus	Burkholderiales	order	dsDNA	74	DNA	7	0.989	1	0.8
Burkholderia	genus	Burkholderiales	order	dsDNA	74	DNA	8	0.989	1	0.8
Burkholderia	genus	Burkholderiales	order	dsDNA	74	DNA	9	0.967	1	0.8
Burkholderia	genus	Burkholderiales	order	dsDNA	74	AA	1	0.856	0.89	0.8
Burkholderia	genus	Burkholderiales	order	dsDNA	74	AA	2	0.922	0.89	0.8
Burkholderia	genus	Burkholderiales	order	dsDNA	74	AA	3	0.933	1	0.6
Burkholderia	genus	Burkholderiales	order	dsDNA	74	AA	4	0.922	1	0.4
Burkholderia	genus	Burkholderiales	order	dsDNA	74	PC	1	0.711	0.44	0.7
Burkholderia	genus	Burkholderiales	order	dsDNA	74	PC	2	0.9	0.67	0.9
Burkholderia	genus	Burkholderiales	order	dsDNA	74	PC	3	0.9	0.56	0.8
Burkholderia	genus	Burkholderiales	order	dsDNA	74	PC	4	0.878	0.89	0.8
Burkholderia	genus	Burkholderiales	order	dsDNA	74	PC	5	0.889	1	0.4
Burkholderia	genus	Burkholderiales	order	dsDNA	74	PC	6	0.833	1	0.4
Vibrio	genus	Gammaproteobacteria	class	dsDNA	195	AA	1	0.91	0.83	0.8
Lactobacillus	genus	Lactobacillales	order	dsDNA	85	DNA	9	0.983	0.82	1
Vibrio	genus	Gammaproteobacteria	class	dsDNA	195	DNA	9	0.943	0.92	0.84
Vibrio	genus	Gammaproteobacteria	class	dsDNA	195	DNA	7	0.943	0.92	0.92
Listeria	genus	Bacillales	order	dsDNA	66	DNA	2	0.722	0.67	0.38
Listeria	genus	Bacillales	order	dsDNA	66	DNA	1	0.417	0.44	0.88
Bacillus	genus	Bacillales	order	dsDNA	247	Domains	0	0.958	0.94	0.94
Bacillus	genus	Bacillales	order	dsDNA	247	PC	6	0.953	0.81	1
Bacillus	genus	Bacillales	order	dsDNA	247	PC	5	0.954	0.84	1
Bacillus	genus	Bacillales	order	dsDNA	247	PC	4	0.959	0.84	1
Bacillus	genus	Bacillales	order	dsDNA	247	PC	3	0.944	0.87	1
Bacillus	genus	Bacillales	order	dsDNA	247	PC	2	0.889	0.84	0.94
Bacillus	genus	Bacillales	order	dsDNA	247	PC	1	0.868	0.71	0.87
Bacillus	genus	Bacillales	order	dsDNA	247	AA	4	0.96	0.81	1
Bacillus	genus	Bacillales	order	dsDNA	247	AA	3	0.963	0.84	1
Bacillus	genus	Bacillales	order	dsDNA	247	AA	2	0.96	0.9	0.87
Bacillus	genus	Bacillales	order	dsDNA	247	AA	1	0.939	0.84	0.94
Bacillus	genus	Bacillales	order	dsDNA	247	DNA	9	0.898	0.84	1
Bacillus	genus	Bacillales	order	dsDNA	247	DNA	8	0.904	0.87	1
Bacillus	genus	Bacillales	order	dsDNA	247	DNA	7	0.973	0.87	1
Bacillus	genus	Bacillales	order	dsDNA	247	DNA	6	0.976	0.87	1
Bacillus	genus	Bacillales	order	dsDNA	247	DNA	5	0.982	0.87	1
Bacillus	genus	Bacillales	order	dsDNA	247	DNA	4	0.984	0.9	1
Bacillus	genus	Bacillales	order	dsDNA	247	DNA	3	0.964	0.9	1
Bacillus	genus	Bacillales	order	dsDNA	247	DNA	2	0.808	0.77	0.81
Bacillus	genus	Bacillales	order	dsDNA	247	DNA	1	0.75	0.77	0.77
Pseudomonas	genus	Pseudomonadales	order	dsDNA	60	Domains	0	0.929	1	0.71
Vibrio	genus	Gammaproteobacteria	class	dsDNA	195	DNA	1	0.605	0.46	0.76
Vibrio	genus	Gammaproteobacteria	class	dsDNA	195	DNA	2	0.643	0.46	0.72
Vibrio	genus	Gammaproteobacteria	class	dsDNA	195	DNA	3	0.848	0.67	0.96
Vibrio	genus	Gammaproteobacteria	class	dsDNA	195	DNA	4	0.918	0.88	0.92
Vibrio	genus	Gammaproteobacteria	class	dsDNA	195	DNA	5	0.93	0.92	0.92
Vibrio	genus	Gammaproteobacteria	class	dsDNA	195	DNA	6	0.932	0.92	0.96
Vibrio	genus	Gammaproteobacteria	class	dsDNA	195	DNA	8	0.943	0.92	0.92
Lactobacillus	genus	Lactobacillales	order	dsDNA	85	AA	1	0.983	0.91	0.91
Listeria	genus	Bacillales	order	dsDNA	66	AA	1	0.931	1	0.88
Lactobacillus	genus	Lactobacillales	order	dsDNA	85	AA	3	1	1	1
Lactobacillus	genus	Lactobacillales	order	dsDNA	85	AA	2	1	0.91	1
Lactococcus	genus	Streptococcaceae	family	dsDNA	150	PC	2	0.911	0.95	0.74
Lactococcus	genus	Streptococcaceae	family	dsDNA	150	PC	1	0.884	0.79	0.84
Lactococcus	genus	Streptococcaceae	family	dsDNA	150	AA	4	0.997	1	0.47
Lactococcus	genus	Streptococcaceae	family	dsDNA	150	AA	3	0.994	1	0.63
Lactococcus	genus	Streptococcaceae	family	dsDNA	150	AA	2	0.936	1	0.89
Lactococcus	genus	Streptococcaceae	family	dsDNA	150	AA	1	0.942	1	0.84
Lactococcus	genus	Streptococcaceae	family	dsDNA	150	DNA	9	0.947	1	0.79
Lactococcus	genus	Streptococcaceae	family	dsDNA	150	PC	4	0.986	1	0.74
Lactococcus	genus	Streptococcaceae	family	dsDNA	150	DNA	8	0.947	1	0.89
Lactococcus	genus	Streptococcaceae	family	dsDNA	150	DNA	6	0.947	1	0.89
Lactococcus	genus	Streptococcaceae	family	dsDNA	150	DNA	5	0.947	1	0.89
Lactococcus	genus	Streptococcaceae	family	dsDNA	150	DNA	4	0.947	1	0.89
Lactococcus	genus	Streptococcaceae	family	dsDNA	150	DNA	3	0.928	0.95	0.89
Lactococcus	genus	Streptococcaceae	family	dsDNA	150	DNA	2	0.928	1	0.84
Lactococcus	genus	Streptococcaceae	family	dsDNA	150	DNA	1	0.934	0.95	0.84
Streptococcus	genus	Streptococcaceae	family	dsDNA	150	Domains	0	1	1	1
Streptococcus	genus	Streptococcaceae	family	dsDNA	150	PC	6	1	1	1
Lactococcus	genus	Streptococcaceae	family	dsDNA	150	DNA	7	0.947	1	0.89
Lactococcus	genus	Streptococcaceae	family	dsDNA	150	PC	5	0.992	1	0.53
Lactococcus	genus	Streptococcaceae	family	dsDNA	150	PC	6	0.992	1	0.47
Lactococcus	genus	Streptococcaceae	family	dsDNA	150	Domains	0	0.906	1	0.68
Enterococcus	genus	Lactobacillales	order	dsDNA	67	PC	6	1	1	1
Enterococcus	genus	Lactobacillales	order	dsDNA	67	PC	5	1	0.67	1
Enterococcus	genus	Lactobacillales	order	dsDNA	67	PC	4	1	1	1
Enterococcus	genus	Lactobacillales	order	dsDNA	67	PC	3	1	0.89	1
Enterococcus	genus	Lactobacillales	order	dsDNA	67	PC	2	0.972	0.89	1
Enterococcus	genus	Lactobacillales	order	dsDNA	67	PC	1	0.861	0.89	0.75
Enterococcus	genus	Lactobacillales	order	dsDNA	67	AA	4	1	0.67	1
Enterococcus	genus	Lactobacillales	order	dsDNA	67	AA	3	1	1	1
Enterococcus	genus	Lactobacillales	order	dsDNA	67	AA	2	1	1	1
Enterococcus	genus	Lactobacillales	order	dsDNA	67	AA	1	1	1	1
Enterococcus	genus	Lactobacillales	order	dsDNA	67	DNA	9	1	0.78	1
Enterococcus	genus	Lactobacillales	order	dsDNA	67	DNA	8	1	0.89	1
Enterococcus	genus	Lactobacillales	order	dsDNA	67	DNA	7	1	0.89	1
Enterococcus	genus	Lactobacillales	order	dsDNA	67	DNA	6	1	0.89	1
Enterococcus	genus	Lactobacillales	order	dsDNA	67	DNA	5	1	0.89	1
Enterococcus	genus	Lactobacillales	order	dsDNA	67	DNA	4	1	0.89	1
Enterococcus	genus	Lactobacillales	order	dsDNA	67	DNA	3	0.986	0.89	1
Enterococcus	genus	Lactobacillales	order	dsDNA	67	DNA	2	0.833	0.78	0.75
Enterococcus	genus	Lactobacillales	order	dsDNA	67	DNA	1	0.625	0.33	0.88
Streptococcus	genus	Streptococcaceae	family	dsDNA	150	PC	5	1	1	1
Streptococcus	genus	Streptococcaceae	family	dsDNA	150	PC	4	1	1	1
Lactococcus	genus	Streptococcaceae	family	dsDNA	150	PC	3	0.947	1	0.68
Streptococcus	genus	Streptococcaceae	family	dsDNA	150	PC	2	0.994	1	0.89
Lactobacillus	genus	Lactobacillales	order	dsDNA	85	PC	2	1	1	0.91
Lactobacillus	genus	Lactobacillales	order	dsDNA	85	PC	3	1	1	0.91
Lactobacillus	genus	Lactobacillales	order	dsDNA	85	PC	4	1	1	0.91
Lactobacillus	genus	Lactobacillales	order	dsDNA	85	PC	5	0.967	0.64	1
Lactobacillus	genus	Lactobacillales	order	dsDNA	85	PC	6	1	0.64	1
Lactobacillus	genus	Lactobacillales	order	dsDNA	85	Domains	0	1	0.82	1
Streptococcus	genus	Streptococcaceae	family	dsDNA	150	AA	2	1	1	1
Streptococcus	genus	Streptococcaceae	family	dsDNA	150	DNA	1	1	1	0.95
Streptococcus	genus	Streptococcaceae	family	dsDNA	150	AA	1	0.975	1	0.89
Streptococcus	genus	Streptococcaceae	family	dsDNA	150	DNA	8	1	1	1
Streptococcus	genus	Streptococcaceae	family	dsDNA	150	DNA	7	1	1	1
Streptococcus	genus	Streptococcaceae	family	dsDNA	150	DNA	6	1	1	1
Streptococcus	genus	Streptococcaceae	family	dsDNA	150	DNA	5	1	1	1
Streptococcus	genus	Streptococcaceae	family	dsDNA	150	DNA	4	1	1	1
Streptococcus	genus	Streptococcaceae	family	dsDNA	150	DNA	3	1	1	1
Streptococcus	genus	Streptococcaceae	family	dsDNA	150	AA	3	1	1	1
Streptococcus	genus	Streptococcaceae	family	dsDNA	150	DNA	9	1	1	1
Lactobacillus	genus	Lactobacillales	order	dsDNA	85	AA	4	1	0.64	1
Lactobacillus	genus	Lactobacillales	order	dsDNA	85	PC	1	0.959	0.91	0.73
Streptococcus	genus	Streptococcaceae	family	dsDNA	150	DNA	2	1	1	0.95
Streptococcus	genus	Streptococcaceae	family	dsDNA	150	PC	1	0.931	1	0.84
Streptococcus	genus	Streptococcaceae	family	dsDNA	150	AA	4	1	1	1
Streptococcus	genus	Streptococcaceae	family	dsDNA	150	PC	3	1	1	1
Mycolicibacterium smegmatis	species	Corynebacteriales	order	dsDNA	212	DNA	9	0.913	0.89	0.85
Escherichia coli	species	Enterobacteriaceae	family	dsDNA	465	DNA	1	0.593	0.6	0.53
Escherichia coli	species	Enterobacteriaceae	family	dsDNA	465	DNA	2	0.576	0.57	0.47
Escherichia coli	species	Enterobacteriaceae	family	dsDNA	465	DNA	3	0.663	0.67	0.63
Escherichia coli	species	Enterobacteriaceae	family	dsDNA	465	DNA	4	0.824	0.69	0.92
Escherichia coli	species	Enterobacteriaceae	family	dsDNA	465	DNA	5	0.766	0.76	0.76
Escherichia coli	species	Enterobacteriaceae	family	dsDNA	465	DNA	6	0.843	0.71	0.8
Synechococcus sp. WH 7803	species	Synechococcus	genus	dsDNA	60	PC	6	0.982	0.5	1
Escherichia coli	species	Enterobacteriaceae	family	dsDNA	465	PC	3	0.786	0.76	0.71
Escherichia coli	species	Enterobacteriaceae	family	dsDNA	465	PC	6	0.885	0.81	0.78
Escherichia coli	species	Enterobacteriaceae	family	dsDNA	465	PC	5	0.893	0.79	0.85
Escherichia coli	species	Enterobacteriaceae	family	dsDNA	465	PC	4	0.867	0.81	0.75
Escherichia coli	species	Enterobacteriaceae	family	dsDNA	465	DNA	7	0.857	0.78	0.78
Escherichia coli	species	Enterobacteriaceae	family	dsDNA	465	DNA	8	0.873	0.78	0.81
Escherichia coli	species	Enterobacteriaceae	family	dsDNA	465	DNA	9	0.883	0.79	0.8
Escherichia coli	species	Enterobacteriaceae	family	dsDNA	465	AA	1	0.691	0.6	0.69
Escherichia coli	species	Enterobacteriaceae	family	dsDNA	465	AA	2	0.772	0.72	0.76
Escherichia coli	species	Enterobacteriaceae	family	dsDNA	465	AA	3	0.854	0.76	0.8
Escherichia coli	species	Enterobacteriaceae	family	dsDNA	465	AA	4	0.886	0.78	0.78
Escherichia coli	species	Enterobacteriaceae	family	dsDNA	465	PC	1	0.617	0.55	0.47
Escherichia coli	species	Enterobacteriaceae	family	dsDNA	465	PC	2	0.729	0.64	0.75
Synechococcus sp. WH 7803	species	Synechococcus	genus	dsDNA	60	Domains	0	0.929	0.12	1
Synechococcus sp. WH 7803	species	Synechococcus	genus	dsDNA	60	PC	2	0.821	0.62	1
Synechococcus sp. WH 7803	species	Synechococcus	genus	dsDNA	60	PC	4	0.893	0.38	1
Bacillus thuringiensis	species	Bacillus	genus	dsDNA	79	AA	4	0.99	1	0.9
Bacillus thuringiensis	species	Bacillus	genus	dsDNA	79	AA	3	0.98	1	0.9
Bacillus thuringiensis	species	Bacillus	genus	dsDNA	79	AA	2	0.95	0.9	1
Bacillus thuringiensis	species	Bacillus	genus	dsDNA	79	AA	1	0.99	0.7	1
Bacillus thuringiensis	species	Bacillus	genus	dsDNA	79	DNA	9	0.99	1	0.8
Bacillus thuringiensis	species	Bacillus	genus	dsDNA	79	DNA	8	0.97	0.9	0.8
Bacillus thuringiensis	species	Bacillus	genus	dsDNA	79	DNA	7	0.96	0.8	0.9
Bacillus thuringiensis	species	Bacillus	genus	dsDNA	79	DNA	6	0.89	0.8	0.9
Bacillus thuringiensis	species	Bacillus	genus	dsDNA	79	DNA	5	0.9	0.9	1
Bacillus thuringiensis	species	Bacillus	genus	dsDNA	79	DNA	4	0.9	0.9	1
Bacillus thuringiensis	species	Bacillus	genus	dsDNA	79	DNA	3	0.9	0.9	0.9
Bacillus thuringiensis	species	Bacillus	genus	dsDNA	79	DNA	2	0.85	0.8	0.7
Bacillus thuringiensis	species	Bacillus	genus	dsDNA	79	DNA	1	0.145	0.8	0.7
Synechococcus sp. WH 7803	species	Synechococcus	genus	dsDNA	60	DNA	1	0.357	0.12	0.86
Synechococcus sp. WH 7803	species	Synechococcus	genus	dsDNA	60	DNA	2	0.696	0.5	0.86
Synechococcus sp. WH 7803	species	Synechococcus	genus	dsDNA	60	DNA	3	0.464	0.5	0.57
Synechococcus sp. WH 7803	species	Synechococcus	genus	dsDNA	60	DNA	4	0.625	0.5	1
Synechococcus sp. WH 7803	species	Synechococcus	genus	dsDNA	60	DNA	5	0.464	0.25	0.86
Synechococcus sp. WH 7803	species	Synechococcus	genus	dsDNA	60	DNA	6	0.768	0.62	0.86
Synechococcus sp. WH 7803	species	Synechococcus	genus	dsDNA	60	DNA	7	0.911	0.62	1
Synechococcus sp. WH 7803	species	Synechococcus	genus	dsDNA	60	DNA	8	0.982	0.62	1
Synechococcus sp. WH 7803	species	Synechococcus	genus	dsDNA	60	DNA	9	0.982	0.5	1
Synechococcus sp. WH 7803	species	Synechococcus	genus	dsDNA	60	AA	1	0.964	0.75	1
Synechococcus sp. WH 7803	species	Synechococcus	genus	dsDNA	60	AA	2	0.875	0.75	0.86
Synechococcus sp. WH 7803	species	Synechococcus	genus	dsDNA	60	AA	3	0.929	0.75	1
Synechococcus sp. WH 7803	species	Synechococcus	genus	dsDNA	60	AA	4	0.964	0.38	1
Synechococcus sp. WH 7803	species	Synechococcus	genus	dsDNA	60	PC	1	0.732	0.38	1
Vibrio cholerae	species	Vibrio	genus	dsDNA	97	DNA	1	0.404	0.58	0.62
Synechococcus sp. WH 7803	species	Synechococcus	genus	dsDNA	60	PC	3	0.714	0.12	1
Synechococcus sp. WH 7803	species	Synechococcus	genus	dsDNA	60	PC	5	0.982	0.38	1
Vibrio cholerae	species	Vibrio	genus	dsDNA	97	DNA	2	0.756	0.5	0.85
Vibrio cholerae	species	Vibrio	genus	dsDNA	97	DNA	8	0.91	1	0.85
Vibrio cholerae	species	Vibrio	genus	dsDNA	97	DNA	4	0.885	0.83	0.85
Enterococcus faecalis	species	Lactobacillales	order	dsDNA	57	PC	6	0.946	0.88	0.86
Enterococcus faecalis	species	Lactobacillales	order	dsDNA	57	Domains	0	0.875	0.75	1
Mycolicibacterium smegmatis	species	Corynebacteriales	order	dsDNA	212	AA	1	0.859	0.74	0.77
Mycolicibacterium smegmatis	species	Corynebacteriales	order	dsDNA	212	AA	2	0.915	0.85	0.92
Mycolicibacterium smegmatis	species	Corynebacteriales	order	dsDNA	212	AA	3	0.9	0.89	0.92
Mycolicibacterium smegmatis	species	Corynebacteriales	order	dsDNA	212	AA	4	0.902	0.89	0.85
Mycolicibacterium smegmatis	species	Corynebacteriales	order	dsDNA	212	PC	1	0.839	0.81	0.85
Mycolicibacterium smegmatis	species	Corynebacteriales	order	dsDNA	212	PC	2	0.825	0.74	0.69
Mycolicibacterium smegmatis	species	Corynebacteriales	order	dsDNA	212	PC	3	0.858	0.74	0.92
Mycolicibacterium smegmatis	species	Corynebacteriales	order	dsDNA	212	PC	4	0.91	0.85	0.88
Mycolicibacterium smegmatis	species	Corynebacteriales	order	dsDNA	212	PC	5	0.897	0.89	0.81
Mycolicibacterium smegmatis	species	Corynebacteriales	order	dsDNA	212	PC	6	0.906	0.89	0.81
Mycolicibacterium smegmatis	species	Corynebacteriales	order	dsDNA	212	Domains	0	0.746	0.7	0.77
Salmonella enterica	species	Enterobacteriaceae	family	dsDNA	192	PC	6	0.795	0.79	0.54
Salmonella enterica	species	Enterobacteriaceae	family	dsDNA	192	PC	5	0.771	0.75	0.54
Salmonella enterica	species	Enterobacteriaceae	family	dsDNA	192	PC	4	0.741	0.75	0.54
Salmonella enterica	species	Enterobacteriaceae	family	dsDNA	192	PC	3	0.748	0.75	0.67
Salmonella enterica	species	Enterobacteriaceae	family	dsDNA	192	DNA	2	0.578	0.58	0.62
Salmonella enterica	species	Enterobacteriaceae	family	dsDNA	192	DNA	3	0.58	0.54	0.54
Salmonella enterica	species	Enterobacteriaceae	family	dsDNA	192	DNA	4	0.682	0.71	0.58
Salmonella enterica	species	Enterobacteriaceae	family	dsDNA	192	DNA	5	0.738	0.75	0.58
Salmonella enterica	species	Enterobacteriaceae	family	dsDNA	192	DNA	6	0.785	0.71	0.67
Salmonella enterica	species	Enterobacteriaceae	family	dsDNA	192	DNA	7	0.778	0.71	0.62
Enterococcus faecalis	species	Lactobacillales	order	dsDNA	57	PC	5	0.929	0.88	0.86
Salmonella enterica	species	Enterobacteriaceae	family	dsDNA	192	DNA	8	0.783	0.79	0.58
Salmonella enterica	species	Enterobacteriaceae	family	dsDNA	192	AA	1	0.552	0.62	0.58
Salmonella enterica	species	Enterobacteriaceae	family	dsDNA	192	AA	2	0.668	0.67	0.58
Salmonella enterica	species	Enterobacteriaceae	family	dsDNA	192	AA	3	0.773	0.79	0.54
Salmonella enterica	species	Enterobacteriaceae	family	dsDNA	192	AA	4	0.786	0.79	0.54
Salmonella enterica	species	Enterobacteriaceae	family	dsDNA	192	PC	1	0.569	0.58	0.5
Salmonella enterica	species	Enterobacteriaceae	family	dsDNA	192	PC	2	0.721	0.62	0.71
Salmonella enterica	species	Enterobacteriaceae	family	dsDNA	192	DNA	9	0.781	0.79	0.58
Vibrio cholerae	species	Vibrio	genus	dsDNA	97	DNA	3	0.724	0.67	0.85
Enterococcus faecalis	species	Lactobacillales	order	dsDNA	57	PC	4	0.946	0.88	1
Enterococcus faecalis	species	Lactobacillales	order	dsDNA	57	PC	2	0.839	0.88	0.86
Vibrio cholerae	species	Vibrio	genus	dsDNA	97	DNA	5	0.808	0.92	0.85
Vibrio cholerae	species	Vibrio	genus	dsDNA	97	DNA	6	0.859	0.83	0.85
Vibrio cholerae	species	Vibrio	genus	dsDNA	97	DNA	7	0.859	0.92	0.85
Bacillus thuringiensis	species	Bacillus	genus	dsDNA	79	PC	1	0.7	0.6	0.8
Vibrio cholerae	species	Vibrio	genus	dsDNA	97	DNA	9	0.923	1	0.77
Vibrio cholerae	species	Vibrio	genus	dsDNA	97	AA	1	0.865	0.92	0.77
Vibrio cholerae	species	Vibrio	genus	dsDNA	97	AA	2	0.936	0.75	0.92
Vibrio cholerae	species	Vibrio	genus	dsDNA	97	AA	3	0.923	1	0.85
Vibrio cholerae	species	Vibrio	genus	dsDNA	97	AA	4	0.955	1	0.85
Vibrio cholerae	species	Vibrio	genus	dsDNA	97	PC	1	0.782	0.67	0.62
Vibrio cholerae	species	Vibrio	genus	dsDNA	97	PC	2	0.776	0.67	0.77
Vibrio cholerae	species	Vibrio	genus	dsDNA	97	PC	3	0.865	0.83	0.85
Vibrio cholerae	species	Vibrio	genus	dsDNA	97	PC	4	0.923	1	0.85
Vibrio cholerae	species	Vibrio	genus	dsDNA	97	PC	5	0.962	1	0.85
Vibrio cholerae	species	Vibrio	genus	dsDNA	97	PC	6	0.955	1	0.85
Salmonella enterica	species	Enterobacteriaceae	family	dsDNA	192	Domains	0	0.7	0.71	0.58
Vibrio cholerae	species	Vibrio	genus	dsDNA	97	Domains	0	0.907	0.75	0.85
Enterococcus faecalis	species	Lactobacillales	order	dsDNA	57	PC	1	0.786	0.75	0.57
Enterococcus faecalis	species	Lactobacillales	order	dsDNA	57	AA	4	0.946	0.88	1
Enterococcus faecalis	species	Lactobacillales	order	dsDNA	57	AA	3	0.929	0.88	1
Enterococcus faecalis	species	Lactobacillales	order	dsDNA	57	AA	2	0.964	0.88	1
Enterococcus faecalis	species	Lactobacillales	order	dsDNA	57	AA	1	0.911	0.75	0.86
Enterococcus faecalis	species	Lactobacillales	order	dsDNA	57	DNA	9	0.911	0.88	1
Enterococcus faecalis	species	Lactobacillales	order	dsDNA	57	PC	3	0.964	0.88	1
Enterococcus faecalis	species	Lactobacillales	order	dsDNA	57	DNA	8	0.946	0.88	1
Enterococcus faecalis	species	Lactobacillales	order	dsDNA	57	DNA	6	0.929	0.88	1
Enterococcus faecalis	species	Lactobacillales	order	dsDNA	57	DNA	5	0.911	0.88	1
Enterococcus faecalis	species	Lactobacillales	order	dsDNA	57	DNA	4	0.893	0.88	1
Enterococcus faecalis	species	Lactobacillales	order	dsDNA	57	DNA	3	0.964	0.88	1
Enterococcus faecalis	species	Lactobacillales	order	dsDNA	57	DNA	2	0.607	0.25	1
Enterococcus faecalis	species	Lactobacillales	order	dsDNA	57	DNA	1	0.411	0.25	0.86
Enterococcus faecalis	species	Lactobacillales	order	dsDNA	57	DNA	7	0.929	0.88	1
Bacillus thuringiensis	species	Bacillus	genus	dsDNA	79	PC	2	1	1	1
Bacillus cereus	species	Bacillus	genus	dsDNA	66	DNA	2	0.431	0.44	0.75
Bacillus thuringiensis	species	Bacillus	genus	dsDNA	79	PC	4	1	0.9	1
Staphylococcus aureus	species	Bacillales	order	dsDNA	215	DNA	6	0.953	0.81	1
Staphylococcus aureus	species	Bacillales	order	dsDNA	215	DNA	5	0.948	0.81	0.96
Staphylococcus aureus	species	Bacillales	order	dsDNA	215	DNA	4	0.934	0.85	1
Staphylococcus aureus	species	Bacillales	order	dsDNA	215	DNA	3	0.948	0.81	1
Staphylococcus aureus	species	Bacillales	order	dsDNA	215	DNA	2	0.927	0.7	1
Staphylococcus aureus	species	Bacillales	order	dsDNA	215	DNA	1	0.875	0.56	1
Lactococcus lactis	species	Streptococcaceae	family	dsDNA	168	DNA	1	0.998	1	0.95
Lactococcus lactis	species	Streptococcaceae	family	dsDNA	168	DNA	2	0.966	0.95	0.95
Lactococcus lactis	species	Streptococcaceae	family	dsDNA	168	DNA	3	0.995	1	0.95
Lactococcus lactis	species	Streptococcaceae	family	dsDNA	168	DNA	4	0.998	1	0.95
Lactococcus lactis	species	Streptococcaceae	family	dsDNA	168	DNA	5	0.991	0.95	0.9
Lactococcus lactis	species	Streptococcaceae	family	dsDNA	168	DNA	6	1	1	1
Lactococcus lactis	species	Streptococcaceae	family	dsDNA	168	DNA	7	1	1	0.95
Lactococcus lactis	species	Streptococcaceae	family	dsDNA	168	DNA	8	1	1	0.95
Lactococcus lactis	species	Streptococcaceae	family	dsDNA	168	DNA	9	1	1	0.9
Lactococcus lactis	species	Streptococcaceae	family	dsDNA	168	AA	1	0.866	0.9	0.76
Lactococcus lactis	species	Streptococcaceae	family	dsDNA	168	AA	2	0.918	0.95	0.76
Lactococcus lactis	species	Streptococcaceae	family	dsDNA	168	AA	3	0.991	1	0.9
Lactococcus lactis	species	Streptococcaceae	family	dsDNA	168	AA	4	1	1	0.62
Lactococcus lactis	species	Streptococcaceae	family	dsDNA	168	PC	1	0.896	0.86	0.9
Lactococcus lactis	species	Streptococcaceae	family	dsDNA	168	PC	2	0.857	0.9	0.71
Lactococcus lactis	species	Streptococcaceae	family	dsDNA	168	PC	3	0.9	0.9	0.86
Lactococcus lactis	species	Streptococcaceae	family	dsDNA	168	PC	4	0.991	1	0.9
Lactococcus lactis	species	Streptococcaceae	family	dsDNA	168	PC	5	0.998	1	0.67
Lactococcus lactis	species	Streptococcaceae	family	dsDNA	168	PC	6	1	1	0.62
Listeria monocytogenes	species	Bacillales	order	dsDNA	62	Domains	0	1	1	1
Listeria monocytogenes	species	Bacillales	order	dsDNA	62	PC	6	1	1	1
Listeria monocytogenes	species	Bacillales	order	dsDNA	62	PC	5	1	1	1
Listeria monocytogenes	species	Bacillales	order	dsDNA	62	PC	4	1	1	1
Staphylococcus aureus	species	Bacillales	order	dsDNA	215	DNA	7	0.941	0.89	1
Staphylococcus aureus	species	Bacillales	order	dsDNA	215	DNA	8	0.941	0.89	1
Staphylococcus aureus	species	Bacillales	order	dsDNA	215	DNA	9	0.919	0.89	0.96
Staphylococcus aureus	species	Bacillales	order	dsDNA	215	AA	1	0.922	0.81	0.96
Staphylococcus aureus	species	Bacillales	order	dsDNA	215	Domains	0	0.937	0.81	0.96
Gordonia terrae	species	Corynebacteriales	order	dsDNA	110	DNA	1	0.219	0.29	1
Gordonia terrae	species	Corynebacteriales	order	dsDNA	110	DNA	2	0.929	0.93	1
Gordonia terrae	species	Corynebacteriales	order	dsDNA	110	DNA	3	0.944	0.86	0.86
Gordonia terrae	species	Corynebacteriales	order	dsDNA	110	DNA	4	0.934	0.86	1
Gordonia terrae	species	Corynebacteriales	order	dsDNA	110	DNA	5	0.985	0.86	1
Gordonia terrae	species	Corynebacteriales	order	dsDNA	110	DNA	6	1	0.86	1
Gordonia terrae	species	Corynebacteriales	order	dsDNA	110	DNA	7	1	0.86	1
Gordonia terrae	species	Corynebacteriales	order	dsDNA	110	DNA	8	1	0.79	1
Gordonia terrae	species	Corynebacteriales	order	dsDNA	110	DNA	9	1	0.79	1
Gordonia terrae	species	Corynebacteriales	order	dsDNA	110	AA	1	0.827	0.64	0.86
Gordonia terrae	species	Corynebacteriales	order	dsDNA	110	AA	2	0.985	0.93	1
Gordonia terrae	species	Corynebacteriales	order	dsDNA	110	AA	3	0.985	0.79	1
Gordonia terrae	species	Corynebacteriales	order	dsDNA	110	AA	4	0.98	0.71	1
Listeria monocytogenes	species	Bacillales	order	dsDNA	62	PC	3	1	1	1
Gordonia terrae	species	Corynebacteriales	order	dsDNA	110	PC	1	0.77	0.57	0.71
Gordonia terrae	species	Corynebacteriales	order	dsDNA	110	PC	3	0.954	0.86	1
Gordonia terrae	species	Corynebacteriales	order	dsDNA	110	PC	4	0.98	0.79	1
Gordonia terrae	species	Corynebacteriales	order	dsDNA	110	PC	5	0.98	0.71	1
Gordonia terrae	species	Corynebacteriales	order	dsDNA	110	PC	6	0.98	0.71	1
Gordonia terrae	species	Corynebacteriales	order	dsDNA	110	Domains	0	0.934	0.79	1
Staphylococcus aureus	species	Bacillales	order	dsDNA	215	PC	6	0.933	0.89	1
Staphylococcus aureus	species	Bacillales	order	dsDNA	215	PC	5	0.929	0.89	1
Staphylococcus aureus	species	Bacillales	order	dsDNA	215	PC	4	0.947	0.85	1
Staphylococcus aureus	species	Bacillales	order	dsDNA	215	PC	3	0.911	0.81	1
Staphylococcus aureus	species	Bacillales	order	dsDNA	215	PC	2	0.885	0.74	1
Staphylococcus aureus	species	Bacillales	order	dsDNA	215	PC	1	0.904	0.78	1
Staphylococcus aureus	species	Bacillales	order	dsDNA	215	AA	4	0.936	0.89	1
Staphylococcus aureus	species	Bacillales	order	dsDNA	215	AA	3	0.962	0.89	1
Staphylococcus aureus	species	Bacillales	order	dsDNA	215	AA	2	0.892	0.81	0.96
Gordonia terrae	species	Corynebacteriales	order	dsDNA	110	PC	2	0.934	0.86	0.79
Listeria monocytogenes	species	Bacillales	order	dsDNA	62	PC	2	0.906	0.88	1
Listeria monocytogenes	species	Bacillales	order	dsDNA	62	PC	1	0.891	1	0.88
Listeria monocytogenes	species	Bacillales	order	dsDNA	62	AA	4	1	1	1
Mycolicibacterium smegmatis	species	Corynebacteriales	order	dsDNA	212	DNA	2	0.866	0.78	0.81
Mycolicibacterium smegmatis	species	Corynebacteriales	order	dsDNA	212	DNA	3	0.89	0.78	0.92
Mycolicibacterium smegmatis	species	Corynebacteriales	order	dsDNA	212	DNA	4	0.838	0.78	0.81
Mycolicibacterium smegmatis	species	Corynebacteriales	order	dsDNA	212	DNA	5	0.808	0.78	0.85
Mycolicibacterium smegmatis	species	Corynebacteriales	order	dsDNA	212	DNA	6	0.912	0.78	0.88
Mycolicibacterium smegmatis	species	Corynebacteriales	order	dsDNA	212	DNA	7	0.916	0.85	0.92
Mycolicibacterium smegmatis	species	Corynebacteriales	order	dsDNA	212	DNA	8	0.916	0.89	0.92
Bacillus cereus	species	Bacillus	genus	dsDNA	66	Domains	0	0.806	0.67	0.88
Bacillus cereus	species	Bacillus	genus	dsDNA	66	PC	6	0.819	0.56	1
Bacillus cereus	species	Bacillus	genus	dsDNA	66	PC	5	0.861	0.67	1
Bacillus cereus	species	Bacillus	genus	dsDNA	66	PC	4	0.806	0.56	0.88
Bacillus cereus	species	Bacillus	genus	dsDNA	66	PC	3	0.806	0.67	0.88
Bacillus cereus	species	Bacillus	genus	dsDNA	66	PC	2	0.486	0.44	0.75
Bacillus cereus	species	Bacillus	genus	dsDNA	66	PC	1	0.486	0.44	0.62
Mycolicibacterium smegmatis	species	Corynebacteriales	order	dsDNA	212	DNA	1	0.496	0.11	0.85
Bacillus cereus	species	Bacillus	genus	dsDNA	66	AA	4	0.778	0.56	0.88
Bacillus cereus	species	Bacillus	genus	dsDNA	66	AA	2	0.792	0.67	0.75
Bacillus cereus	species	Bacillus	genus	dsDNA	66	AA	1	0.833	0.56	1
Bacillus cereus	species	Bacillus	genus	dsDNA	66	DNA	9	0.861	0.78	0.88
Bacillus cereus	species	Bacillus	genus	dsDNA	66	DNA	8	0.875	0.67	1
Bacillus cereus	species	Bacillus	genus	dsDNA	66	DNA	7	0.903	0.67	1
Bacillus cereus	species	Bacillus	genus	dsDNA	66	DNA	6	0.944	0.78	1
Bacillus cereus	species	Bacillus	genus	dsDNA	66	DNA	5	0.958	0.78	1
Bacillus cereus	species	Bacillus	genus	dsDNA	66	DNA	4	0.917	0.78	0.88
Bacillus cereus	species	Bacillus	genus	dsDNA	66	DNA	3	0.861	0.78	0.75
Bacillus cereus	species	Bacillus	genus	dsDNA	66	DNA	1	0.486	0.44	0.62
Escherichia coli	species	Enterobacteriaceae	family	dsDNA	465	Domains	0	0.756	0.67	0.76
Bacillus thuringiensis	species	Bacillus	genus	dsDNA	79	Domains	0	0.79	0.6	0.9
Bacillus thuringiensis	species	Bacillus	genus	dsDNA	79	PC	6	0.99	1	0.9
Bacillus thuringiensis	species	Bacillus	genus	dsDNA	79	PC	5	1	1	0.9
Bacillus cereus	species	Bacillus	genus	dsDNA	66	AA	3	0.778	0.67	0.75
Bacillus thuringiensis	species	Bacillus	genus	dsDNA	79	PC	3	1	1	1
Cutibacterium acnes	species	Actinobacteria	class	dsDNA	160	Domains	0	1	1	1
Cutibacterium acnes	species	Actinobacteria	class	dsDNA	160	PC	5	1	1	1
Listeria monocytogenes	species	Bacillales	order	dsDNA	62	AA	3	1	1	1
Listeria monocytogenes	species	Bacillales	order	dsDNA	62	AA	2	1	1	1
Listeria monocytogenes	species	Bacillales	order	dsDNA	62	AA	1	0.953	1	0.88
Listeria monocytogenes	species	Bacillales	order	dsDNA	62	DNA	9	1	1	1
Listeria monocytogenes	species	Bacillales	order	dsDNA	62	DNA	8	1	1	1
Listeria monocytogenes	species	Bacillales	order	dsDNA	62	DNA	7	1	1	1
Listeria monocytogenes	species	Bacillales	order	dsDNA	62	DNA	6	1	1	1
Listeria monocytogenes	species	Bacillales	order	dsDNA	62	DNA	5	1	1	1
Listeria monocytogenes	species	Bacillales	order	dsDNA	62	DNA	4	1	0.88	1
Listeria monocytogenes	species	Bacillales	order	dsDNA	62	DNA	3	1	0.88	1
Listeria monocytogenes	species	Bacillales	order	dsDNA	62	DNA	2	0.688	0.88	0.62
Listeria monocytogenes	species	Bacillales	order	dsDNA	62	DNA	1	0.844	0.12	1
Lactococcus lactis	species	Streptococcaceae	family	dsDNA	168	Domains	0	0.946	1	0.76
Cutibacterium acnes	species	Actinobacteria	class	dsDNA	160	DNA	1	0.95	0.95	1
Cutibacterium acnes	species	Actinobacteria	class	dsDNA	160	PC	6	1	1	1
Cutibacterium acnes	species	Actinobacteria	class	dsDNA	160	DNA	2	1	1	1
Cutibacterium acnes	species	Actinobacteria	class	dsDNA	160	DNA	4	1	1	1
Cutibacterium acnes	species	Actinobacteria	class	dsDNA	160	DNA	5	1	1	1
Cutibacterium acnes	species	Actinobacteria	class	dsDNA	160	DNA	6	1	1	1
Cutibacterium acnes	species	Actinobacteria	class	dsDNA	160	DNA	7	1	1	1
Cutibacterium acnes	species	Actinobacteria	class	dsDNA	160	DNA	8	1	1	1
Cutibacterium acnes	species	Actinobacteria	class	dsDNA	160	DNA	9	1	1	1
Cutibacterium acnes	species	Actinobacteria	class	dsDNA	160	AA	1	1	0.95	1
Cutibacterium acnes	species	Actinobacteria	class	dsDNA	160	AA	2	1	1	1
Cutibacterium acnes	species	Actinobacteria	class	dsDNA	160	AA	3	1	1	1
Cutibacterium acnes	species	Actinobacteria	class	dsDNA	160	AA	4	1	1	1
Cutibacterium acnes	species	Actinobacteria	class	dsDNA	160	PC	1	1	1	1
Cutibacterium acnes	species	Actinobacteria	class	dsDNA	160	PC	2	1	1	1
Cutibacterium acnes	species	Actinobacteria	class	dsDNA	160	PC	3	1	1	1
Cutibacterium acnes	species	Actinobacteria	class	dsDNA	160	PC	4	1	1	1
Cutibacterium acnes	species	Actinobacteria	class	dsDNA	160	DNA	3	1	1	1
Salmonella enterica	species	Enterobacteriaceae	family	dsDNA	192	DNA	1	0.642	0.54	0.75
