# Supplementary material for: Predicting host taxonomic information from viral genomes: A comparison of feature representations
Source: PLoS Comput Biol. 2020 May 26;16(5):e1007894. doi: 10.1371/journal.pcbi.1007894 (PMC7307784; doi:10.1371/journal.pcbi.1007894)
Supplement: S5 Table — (CSV) [file pcbi.1007894.s005.csv]

label	tax	pool_label	pool_tax	Baltimore	N	Features	k	AUC	Spec	Sens
Metazoa	kingdom	Eukaryota	superkingdom	dsDNA	120	DNA	1	0.48700000000000004	0.81	0.0
Metazoa	kingdom	Eukaryota	superkingdom	dsDNA	120	DNA	2	0.946	0.88	0.86
Metazoa	kingdom	Eukaryota	superkingdom	dsDNA	120	DNA	3	0.982	0.88	0.93
Metazoa	kingdom	Eukaryota	superkingdom	dsDNA	120	DNA	4	0.9690000000000001	0.88	0.93
Metazoa	kingdom	Eukaryota	superkingdom	dsDNA	120	DNA	5	0.9640000000000001	0.88	0.93
Metazoa	kingdom	Eukaryota	superkingdom	dsDNA	120	DNA	6	0.9640000000000001	0.88	0.93
Metazoa	kingdom	Eukaryota	superkingdom	dsDNA	120	DNA	7	0.973	0.88	0.93
Metazoa	kingdom	Eukaryota	superkingdom	dsDNA	120	DNA	8	0.982	0.94	0.86
Metazoa	kingdom	Eukaryota	superkingdom	dsDNA	120	DNA	9	0.982	1.0	0.43
Metazoa	kingdom	Eukaryota	superkingdom	dsDNA	120	AA	1	0.973	0.94	0.86
Metazoa	kingdom	Eukaryota	superkingdom	dsDNA	120	AA	2	1.0	1.0	0.93
Metazoa	kingdom	Eukaryota	superkingdom	dsDNA	120	AA	3	1.0	1.0	0.79
Metazoa	kingdom	Eukaryota	superkingdom	dsDNA	120	AA	4	0.9109999999999999	1.0	0.0
Metazoa	kingdom	Eukaryota	superkingdom	dsDNA	120	PC	1	0.857	0.69	0.71
Metazoa	kingdom	Eukaryota	superkingdom	dsDNA	120	PC	2	1.0	1.0	1.0
Metazoa	kingdom	Eukaryota	superkingdom	dsDNA	120	PC	3	1.0	1.0	1.0
Metazoa	kingdom	Eukaryota	superkingdom	dsDNA	120	PC	4	0.924	1.0	0.64
Metazoa	kingdom	Eukaryota	superkingdom	dsDNA	120	PC	5	0.8170000000000001	1.0	0.07
Metazoa	kingdom	Eukaryota	superkingdom	dsDNA	120	PC	6	0.795	1.0	0.0
Metazoa	kingdom	Eukaryota	superkingdom	dsDNA	120	Domains	0	1.0	1.0	0.93
Metazoa	kingdom	Eukaryota	superkingdom	ssDNA	1197	DNA	1	0.665	0.92	0.47
Metazoa	kingdom	Eukaryota	superkingdom	ssDNA	1197	DNA	2	0.9229999999999999	0.9	0.82
Metazoa	kingdom	Eukaryota	superkingdom	ssDNA	1197	DNA	3	0.9690000000000001	0.92	0.9
Metazoa	kingdom	Eukaryota	superkingdom	ssDNA	1197	DNA	4	0.946	0.9	0.87
Metazoa	kingdom	Eukaryota	superkingdom	ssDNA	1197	DNA	5	0.976	0.94	0.92
Metazoa	kingdom	Eukaryota	superkingdom	ssDNA	1197	DNA	6	0.982	0.96	0.95
Metazoa	kingdom	Eukaryota	superkingdom	ssDNA	1197	DNA	7	0.987	0.96	0.96
Metazoa	kingdom	Eukaryota	superkingdom	ssDNA	1197	DNA	8	0.986	0.95	0.97
Metazoa	kingdom	Eukaryota	superkingdom	ssDNA	1197	DNA	9	0.981	0.94	0.98
Metazoa	kingdom	Eukaryota	superkingdom	ssDNA	1197	AA	1	0.972	0.92	0.92
Metazoa	kingdom	Eukaryota	superkingdom	ssDNA	1197	AA	2	0.9840000000000001	0.97	0.92
Metazoa	kingdom	Eukaryota	superkingdom	ssDNA	1197	AA	3	0.9890000000000001	0.96	0.97
Metazoa	kingdom	Eukaryota	superkingdom	ssDNA	1197	AA	4	0.9840000000000001	0.96	0.97
Metazoa	kingdom	Eukaryota	superkingdom	ssDNA	1197	PC	1	0.828	0.87	0.68
Metazoa	kingdom	Eukaryota	superkingdom	ssDNA	1197	PC	2	0.981	0.97	0.9
Metazoa	kingdom	Eukaryota	superkingdom	ssDNA	1197	PC	3	0.938	0.95	0.87
Metazoa	kingdom	Eukaryota	superkingdom	ssDNA	1197	PC	4	0.986	0.96	0.95
Metazoa	kingdom	Eukaryota	superkingdom	ssDNA	1197	PC	5	0.99	0.96	0.97
Metazoa	kingdom	Eukaryota	superkingdom	ssDNA	1197	PC	6	0.9890000000000001	0.94	0.97
Metazoa	kingdom	Eukaryota	superkingdom	ssDNA	1197	Domains	0	0.9640000000000001	0.97	0.93
Metazoa	kingdom	Eukaryota	superkingdom	dsRNA	89	DNA	1	0.608	1.0	0.0
Metazoa	kingdom	Eukaryota	superkingdom	dsRNA	89	DNA	2	0.725	0.94	0.33
Metazoa	kingdom	Eukaryota	superkingdom	dsRNA	89	DNA	3	0.843	0.94	0.33
Metazoa	kingdom	Eukaryota	superkingdom	dsRNA	89	DNA	4	0.882	0.94	0.67
Metazoa	kingdom	Eukaryota	superkingdom	dsRNA	89	DNA	5	0.9309999999999999	1.0	0.5
Metazoa	kingdom	Eukaryota	superkingdom	dsRNA	89	DNA	6	0.971	1.0	0.33
Metazoa	kingdom	Eukaryota	superkingdom	dsRNA	89	DNA	7	0.922	1.0	0.0
Metazoa	kingdom	Eukaryota	superkingdom	dsRNA	89	DNA	8	0.892	1.0	0.0
Metazoa	kingdom	Eukaryota	superkingdom	dsRNA	89	DNA	9	0.833	1.0	0.0
Metazoa	kingdom	Eukaryota	superkingdom	dsRNA	89	AA	1	0.706	0.94	0.5
Metazoa	kingdom	Eukaryota	superkingdom	dsRNA	89	AA	2	0.9309999999999999	1.0	0.5
Metazoa	kingdom	Eukaryota	superkingdom	dsRNA	89	AA	3	0.922	1.0	0.0
Metazoa	kingdom	Eukaryota	superkingdom	dsRNA	89	AA	4	0.98	1.0	0.0
Metazoa	kingdom	Eukaryota	superkingdom	dsRNA	89	PC	1	0.49	0.94	0.17
Metazoa	kingdom	Eukaryota	superkingdom	dsRNA	89	PC	2	0.706	0.88	0.33
Metazoa	kingdom	Eukaryota	superkingdom	dsRNA	89	PC	3	0.745	0.94	0.33
Metazoa	kingdom	Eukaryota	superkingdom	dsRNA	89	PC	4	0.784	1.0	0.0
Metazoa	kingdom	Eukaryota	superkingdom	dsRNA	89	PC	5	0.892	1.0	0.0
Metazoa	kingdom	Eukaryota	superkingdom	dsRNA	89	PC	6	0.863	1.0	0.0
Metazoa	kingdom	Eukaryota	superkingdom	dsRNA	89	Domains	0	0.667	0.94	0.33
Metazoa	kingdom	Eukaryota	superkingdom	(+)ssRNA	1562	DNA	1	0.5539999999999999	0.58	0.55
Metazoa	kingdom	Eukaryota	superkingdom	(+)ssRNA	1562	DNA	2	0.919	0.83	0.9
Metazoa	kingdom	Eukaryota	superkingdom	(+)ssRNA	1562	DNA	3	0.968	0.93	0.91
Metazoa	kingdom	Eukaryota	superkingdom	(+)ssRNA	1562	DNA	4	0.9790000000000001	0.92	0.96
Metazoa	kingdom	Eukaryota	superkingdom	(+)ssRNA	1562	DNA	5	0.978	0.9	0.95
Metazoa	kingdom	Eukaryota	superkingdom	(+)ssRNA	1562	DNA	6	0.9890000000000001	0.95	0.96
Metazoa	kingdom	Eukaryota	superkingdom	(+)ssRNA	1562	DNA	7	0.991	0.97	0.96
Metazoa	kingdom	Eukaryota	superkingdom	(+)ssRNA	1562	DNA	8	0.99	0.96	0.95
Metazoa	kingdom	Eukaryota	superkingdom	(+)ssRNA	1562	DNA	9	0.986	0.97	0.94
Metazoa	kingdom	Eukaryota	superkingdom	(+)ssRNA	1562	AA	1	0.975	0.95	0.96
Metazoa	kingdom	Eukaryota	superkingdom	(+)ssRNA	1562	AA	2	0.985	0.97	0.97
Metazoa	kingdom	Eukaryota	superkingdom	(+)ssRNA	1562	AA	3	0.998	0.98	0.98
Metazoa	kingdom	Eukaryota	superkingdom	(+)ssRNA	1562	AA	4	0.9990000000000001	0.98	0.97
Metazoa	kingdom	Eukaryota	superkingdom	(+)ssRNA	1562	PC	1	0.877	0.77	0.87
Metazoa	kingdom	Eukaryota	superkingdom	(+)ssRNA	1562	PC	2	0.9329999999999999	0.88	0.89
Metazoa	kingdom	Eukaryota	superkingdom	(+)ssRNA	1562	PC	3	0.948	0.86	0.93
Metazoa	kingdom	Eukaryota	superkingdom	(+)ssRNA	1562	PC	4	0.9940000000000001	0.94	0.97
Metazoa	kingdom	Eukaryota	superkingdom	(+)ssRNA	1562	PC	5	0.995	0.98	0.95
Metazoa	kingdom	Eukaryota	superkingdom	(+)ssRNA	1562	PC	6	0.997	0.98	0.95
Metazoa	kingdom	Eukaryota	superkingdom	(+)ssRNA	1562	Domains	0	0.995	0.99	0.96
Metazoa	kingdom	Eukaryota	superkingdom	(-)ssRNA	88	DNA	1	0.624	0.67	0.62
Metazoa	kingdom	Eukaryota	superkingdom	(-)ssRNA	88	DNA	2	0.769	0.89	0.46
Metazoa	kingdom	Eukaryota	superkingdom	(-)ssRNA	88	DNA	3	0.9490000000000001	1.0	0.77
Metazoa	kingdom	Eukaryota	superkingdom	(-)ssRNA	88	DNA	4	0.966	1.0	0.77
Metazoa	kingdom	Eukaryota	superkingdom	(-)ssRNA	88	DNA	5	1.0	1.0	0.85
Metazoa	kingdom	Eukaryota	superkingdom	(-)ssRNA	88	DNA	6	1.0	1.0	1.0
Metazoa	kingdom	Eukaryota	superkingdom	(-)ssRNA	88	DNA	7	1.0	0.89	1.0
Metazoa	kingdom	Eukaryota	superkingdom	(-)ssRNA	88	DNA	8	1.0	0.67	1.0
Metazoa	kingdom	Eukaryota	superkingdom	(-)ssRNA	88	DNA	9	0.932	0.44	1.0
Metazoa	kingdom	Eukaryota	superkingdom	(-)ssRNA	88	AA	1	1.0	1.0	0.85
Metazoa	kingdom	Eukaryota	superkingdom	(-)ssRNA	88	AA	2	1.0	1.0	1.0
Metazoa	kingdom	Eukaryota	superkingdom	(-)ssRNA	88	AA	3	1.0	0.89	1.0
Metazoa	kingdom	Eukaryota	superkingdom	(-)ssRNA	88	AA	4	1.0	0.67	1.0
Metazoa	kingdom	Eukaryota	superkingdom	(-)ssRNA	88	PC	1	1.0	1.0	0.92
Metazoa	kingdom	Eukaryota	superkingdom	(-)ssRNA	88	PC	2	1.0	0.89	1.0
Metazoa	kingdom	Eukaryota	superkingdom	(-)ssRNA	88	PC	3	0.991	0.89	1.0
Metazoa	kingdom	Eukaryota	superkingdom	(-)ssRNA	88	PC	4	0.991	0.89	1.0
Metazoa	kingdom	Eukaryota	superkingdom	(-)ssRNA	88	PC	5	1.0	0.78	1.0
Metazoa	kingdom	Eukaryota	superkingdom	(-)ssRNA	88	PC	6	0.991	0.78	1.0
Metazoa	kingdom	Eukaryota	superkingdom	(-)ssRNA	88	Domains	0	1.0	1.0	1.0
Viridiplantae	kingdom	Eukaryota	superkingdom	ssDNA	1200	DNA	1	0.6679999999999999	0.48	0.9
Viridiplantae	kingdom	Eukaryota	superkingdom	ssDNA	1200	DNA	2	0.907	0.79	0.9
Viridiplantae	kingdom	Eukaryota	superkingdom	ssDNA	1200	DNA	3	0.963	0.87	0.95
Viridiplantae	kingdom	Eukaryota	superkingdom	ssDNA	1200	DNA	4	0.972	0.89	0.93
Viridiplantae	kingdom	Eukaryota	superkingdom	ssDNA	1200	DNA	5	0.995	0.95	0.99
Viridiplantae	kingdom	Eukaryota	superkingdom	ssDNA	1200	DNA	6	0.998	0.99	0.97
Viridiplantae	kingdom	Eukaryota	superkingdom	ssDNA	1200	DNA	7	0.998	0.99	0.95
Viridiplantae	kingdom	Eukaryota	superkingdom	ssDNA	1200	DNA	8	0.9990000000000001	0.99	0.94
Viridiplantae	kingdom	Eukaryota	superkingdom	ssDNA	1200	DNA	9	0.998	0.99	0.92
Viridiplantae	kingdom	Eukaryota	superkingdom	ssDNA	1200	AA	1	0.981	0.95	0.94
Viridiplantae	kingdom	Eukaryota	superkingdom	ssDNA	1200	AA	2	0.996	0.96	0.97
Viridiplantae	kingdom	Eukaryota	superkingdom	ssDNA	1200	AA	3	0.998	0.99	0.98
Viridiplantae	kingdom	Eukaryota	superkingdom	ssDNA	1200	AA	4	0.998	0.99	0.96
Viridiplantae	kingdom	Eukaryota	superkingdom	ssDNA	1200	PC	1	0.909	0.82	0.84
Viridiplantae	kingdom	Eukaryota	superkingdom	ssDNA	1200	PC	2	0.983	0.95	0.95
Viridiplantae	kingdom	Eukaryota	superkingdom	ssDNA	1200	PC	3	0.992	0.95	0.98
Viridiplantae	kingdom	Eukaryota	superkingdom	ssDNA	1200	PC	4	0.997	0.99	0.98
Viridiplantae	kingdom	Eukaryota	superkingdom	ssDNA	1200	PC	5	0.9990000000000001	0.99	0.97
Viridiplantae	kingdom	Eukaryota	superkingdom	ssDNA	1200	PC	6	0.998	0.99	0.96
Viridiplantae	kingdom	Eukaryota	superkingdom	ssDNA	1200	Domains	0	0.9890000000000001	0.99	0.97
Viridiplantae	kingdom	Eukaryota	superkingdom	dsRNA	57	DNA	1	0.821	0.29	0.88
Viridiplantae	kingdom	Eukaryota	superkingdom	dsRNA	57	DNA	2	0.7859999999999999	0.57	0.88
Viridiplantae	kingdom	Eukaryota	superkingdom	dsRNA	57	DNA	3	0.7859999999999999	0.71	1.0
Viridiplantae	kingdom	Eukaryota	superkingdom	dsRNA	57	DNA	4	0.893	0.71	0.88
Viridiplantae	kingdom	Eukaryota	superkingdom	dsRNA	57	DNA	5	0.982	0.86	1.0
Viridiplantae	kingdom	Eukaryota	superkingdom	dsRNA	57	DNA	6	1.0	0.71	1.0
Viridiplantae	kingdom	Eukaryota	superkingdom	dsRNA	57	DNA	7	0.9640000000000001	0.71	1.0
Viridiplantae	kingdom	Eukaryota	superkingdom	dsRNA	57	DNA	8	0.9640000000000001	0.29	1.0
Viridiplantae	kingdom	Eukaryota	superkingdom	dsRNA	57	DNA	9	0.893	0.0	1.0
Viridiplantae	kingdom	Eukaryota	superkingdom	dsRNA	57	AA	1	0.857	0.86	0.62
Viridiplantae	kingdom	Eukaryota	superkingdom	dsRNA	57	AA	2	1.0	0.86	1.0
Viridiplantae	kingdom	Eukaryota	superkingdom	dsRNA	57	AA	3	1.0	0.14	1.0
Viridiplantae	kingdom	Eukaryota	superkingdom	dsRNA	57	AA	4	1.0	0.29	1.0
Viridiplantae	kingdom	Eukaryota	superkingdom	dsRNA	57	PC	1	0.821	0.86	0.88
Viridiplantae	kingdom	Eukaryota	superkingdom	dsRNA	57	PC	2	0.821	0.71	0.62
Viridiplantae	kingdom	Eukaryota	superkingdom	dsRNA	57	PC	3	0.893	0.71	0.88
Viridiplantae	kingdom	Eukaryota	superkingdom	dsRNA	57	PC	4	0.9640000000000001	0.29	1.0
Viridiplantae	kingdom	Eukaryota	superkingdom	dsRNA	57	PC	5	0.946	0.0	1.0
Viridiplantae	kingdom	Eukaryota	superkingdom	dsRNA	57	PC	6	0.982	0.0	1.0
Viridiplantae	kingdom	Eukaryota	superkingdom	dsRNA	57	Domains	0	0.937	0.86	1.0
Viridiplantae	kingdom	Eukaryota	superkingdom	(+)ssRNA	1451	DNA	1	0.502	0.49	0.64
Viridiplantae	kingdom	Eukaryota	superkingdom	(+)ssRNA	1451	DNA	2	0.89	0.79	0.87
Viridiplantae	kingdom	Eukaryota	superkingdom	(+)ssRNA	1451	DNA	3	0.956	0.92	0.91
Viridiplantae	kingdom	Eukaryota	superkingdom	(+)ssRNA	1451	DNA	4	0.9540000000000001	0.89	0.91
Viridiplantae	kingdom	Eukaryota	superkingdom	(+)ssRNA	1451	DNA	5	0.9690000000000001	0.95	0.93
Viridiplantae	kingdom	Eukaryota	superkingdom	(+)ssRNA	1451	DNA	6	0.98	0.96	0.96
Viridiplantae	kingdom	Eukaryota	superkingdom	(+)ssRNA	1451	DNA	7	0.9840000000000001	0.96	0.98
Viridiplantae	kingdom	Eukaryota	superkingdom	(+)ssRNA	1451	DNA	8	0.985	0.96	0.98
Viridiplantae	kingdom	Eukaryota	superkingdom	(+)ssRNA	1451	DNA	9	0.983	0.93	0.98
Viridiplantae	kingdom	Eukaryota	superkingdom	(+)ssRNA	1451	AA	1	0.97	0.93	0.96
Viridiplantae	kingdom	Eukaryota	superkingdom	(+)ssRNA	1451	AA	2	0.985	0.96	0.95
Viridiplantae	kingdom	Eukaryota	superkingdom	(+)ssRNA	1451	AA	3	0.996	0.98	0.99
Viridiplantae	kingdom	Eukaryota	superkingdom	(+)ssRNA	1451	AA	4	0.9990000000000001	0.97	0.99
Viridiplantae	kingdom	Eukaryota	superkingdom	(+)ssRNA	1451	PC	1	0.848	0.88	0.77
Viridiplantae	kingdom	Eukaryota	superkingdom	(+)ssRNA	1451	PC	2	0.894	0.84	0.86
Viridiplantae	kingdom	Eukaryota	superkingdom	(+)ssRNA	1451	PC	3	0.94	0.89	0.88
Viridiplantae	kingdom	Eukaryota	superkingdom	(+)ssRNA	1451	PC	4	0.992	0.95	0.97
Viridiplantae	kingdom	Eukaryota	superkingdom	(+)ssRNA	1451	PC	5	0.996	0.95	0.98
Viridiplantae	kingdom	Eukaryota	superkingdom	(+)ssRNA	1451	PC	6	0.996	0.93	0.99
Viridiplantae	kingdom	Eukaryota	superkingdom	(+)ssRNA	1451	Domains	0	0.995	1.0	0.96
Viridiplantae	kingdom	Eukaryota	superkingdom	(-)ssRNA	92	DNA	1	0.423	0.77	0.4
Viridiplantae	kingdom	Eukaryota	superkingdom	(-)ssRNA	92	DNA	2	0.9690000000000001	1.0	0.9
Viridiplantae	kingdom	Eukaryota	superkingdom	(-)ssRNA	92	DNA	3	0.977	1.0	0.8
Viridiplantae	kingdom	Eukaryota	superkingdom	(-)ssRNA	92	DNA	4	0.985	1.0	0.9
Viridiplantae	kingdom	Eukaryota	superkingdom	(-)ssRNA	92	DNA	5	0.9690000000000001	1.0	0.8
Viridiplantae	kingdom	Eukaryota	superkingdom	(-)ssRNA	92	DNA	6	0.992	1.0	0.9
Viridiplantae	kingdom	Eukaryota	superkingdom	(-)ssRNA	92	DNA	7	1.0	1.0	0.7
Viridiplantae	kingdom	Eukaryota	superkingdom	(-)ssRNA	92	DNA	8	0.9620000000000001	1.0	0.4
Viridiplantae	kingdom	Eukaryota	superkingdom	(-)ssRNA	92	DNA	9	0.9079999999999999	1.0	0.4
Viridiplantae	kingdom	Eukaryota	superkingdom	(-)ssRNA	92	AA	1	0.9540000000000001	0.77	1.0
Viridiplantae	kingdom	Eukaryota	superkingdom	(-)ssRNA	92	AA	2	1.0	1.0	0.9
Viridiplantae	kingdom	Eukaryota	superkingdom	(-)ssRNA	92	AA	3	1.0	1.0	0.6
Viridiplantae	kingdom	Eukaryota	superkingdom	(-)ssRNA	92	AA	4	1.0	1.0	0.5
Viridiplantae	kingdom	Eukaryota	superkingdom	(-)ssRNA	92	PC	1	0.985	0.92	1.0
Viridiplantae	kingdom	Eukaryota	superkingdom	(-)ssRNA	92	PC	2	0.977	0.85	1.0
Viridiplantae	kingdom	Eukaryota	superkingdom	(-)ssRNA	92	PC	3	0.992	1.0	0.9
Viridiplantae	kingdom	Eukaryota	superkingdom	(-)ssRNA	92	PC	4	1.0	1.0	0.8
Viridiplantae	kingdom	Eukaryota	superkingdom	(-)ssRNA	92	PC	5	0.992	1.0	0.5
Viridiplantae	kingdom	Eukaryota	superkingdom	(-)ssRNA	92	PC	6	1.0	1.0	0.4
Viridiplantae	kingdom	Eukaryota	superkingdom	(-)ssRNA	92	Domains	0	0.877	0.85	0.9
Fungi	kingdom	Eukaryota	superkingdom	dsRNA	142	DNA	1	0.565	0.0	1.0
Fungi	kingdom	Eukaryota	superkingdom	dsRNA	142	DNA	2	0.6970000000000001	0.54	0.78
Fungi	kingdom	Eukaryota	superkingdom	dsRNA	142	DNA	3	0.826	0.62	0.83
Fungi	kingdom	Eukaryota	superkingdom	dsRNA	142	DNA	4	0.773	0.62	0.74
Fungi	kingdom	Eukaryota	superkingdom	dsRNA	142	DNA	5	0.809	0.62	0.87
Fungi	kingdom	Eukaryota	superkingdom	dsRNA	142	DNA	6	0.863	0.62	0.91
Fungi	kingdom	Eukaryota	superkingdom	dsRNA	142	DNA	7	0.8390000000000001	0.46	0.96
Fungi	kingdom	Eukaryota	superkingdom	dsRNA	142	DNA	8	0.843	0.31	1.0
Fungi	kingdom	Eukaryota	superkingdom	dsRNA	142	DNA	9	0.7829999999999999	0.15	1.0
Fungi	kingdom	Eukaryota	superkingdom	dsRNA	142	AA	1	0.789	0.69	0.78
Fungi	kingdom	Eukaryota	superkingdom	dsRNA	142	AA	2	0.856	0.77	0.83
Fungi	kingdom	Eukaryota	superkingdom	dsRNA	142	AA	3	0.883	0.46	0.96
Fungi	kingdom	Eukaryota	superkingdom	dsRNA	142	AA	4	0.8859999999999999	0.31	1.0
Fungi	kingdom	Eukaryota	superkingdom	dsRNA	142	PC	1	0.5920000000000001	0.23	0.96
Fungi	kingdom	Eukaryota	superkingdom	dsRNA	142	PC	2	0.505	0.31	0.65
Fungi	kingdom	Eukaryota	superkingdom	dsRNA	142	PC	3	0.716	0.62	0.83
Fungi	kingdom	Eukaryota	superkingdom	dsRNA	142	PC	4	0.8390000000000001	0.62	0.91
Fungi	kingdom	Eukaryota	superkingdom	dsRNA	142	PC	5	0.863	0.46	0.91
Fungi	kingdom	Eukaryota	superkingdom	dsRNA	142	PC	6	0.833	0.38	1.0
Fungi	kingdom	Eukaryota	superkingdom	dsRNA	142	Domains	0	0.493	0.15	0.96
Fungi	kingdom	Eukaryota	superkingdom	(+)ssRNA	104	DNA	1	0.893	0.93	0.67
Fungi	kingdom	Eukaryota	superkingdom	(+)ssRNA	104	DNA	2	0.97	0.86	1.0
Fungi	kingdom	Eukaryota	superkingdom	(+)ssRNA	104	DNA	3	0.988	0.71	1.0
Fungi	kingdom	Eukaryota	superkingdom	(+)ssRNA	104	DNA	4	0.988	0.93	0.92
Fungi	kingdom	Eukaryota	superkingdom	(+)ssRNA	104	DNA	5	1.0	0.93	1.0
Fungi	kingdom	Eukaryota	superkingdom	(+)ssRNA	104	DNA	6	0.9940000000000001	0.93	0.92
Fungi	kingdom	Eukaryota	superkingdom	(+)ssRNA	104	DNA	7	0.982	0.93	0.92
Fungi	kingdom	Eukaryota	superkingdom	(+)ssRNA	104	DNA	8	0.9520000000000001	1.0	0.58
Fungi	kingdom	Eukaryota	superkingdom	(+)ssRNA	104	DNA	9	0.929	1.0	0.08
Fungi	kingdom	Eukaryota	superkingdom	(+)ssRNA	104	AA	1	0.9520000000000001	0.93	0.83
Fungi	kingdom	Eukaryota	superkingdom	(+)ssRNA	104	AA	2	1.0	1.0	1.0
Fungi	kingdom	Eukaryota	superkingdom	(+)ssRNA	104	AA	3	1.0	1.0	0.67
Fungi	kingdom	Eukaryota	superkingdom	(+)ssRNA	104	AA	4	1.0	1.0	0.42
Fungi	kingdom	Eukaryota	superkingdom	(+)ssRNA	104	PC	1	0.97	1.0	0.92
Fungi	kingdom	Eukaryota	superkingdom	(+)ssRNA	104	PC	2	0.9640000000000001	0.86	0.92
Fungi	kingdom	Eukaryota	superkingdom	(+)ssRNA	104	PC	3	1.0	1.0	1.0
Fungi	kingdom	Eukaryota	superkingdom	(+)ssRNA	104	PC	4	1.0	1.0	0.83
Fungi	kingdom	Eukaryota	superkingdom	(+)ssRNA	104	PC	5	1.0	1.0	0.75
Fungi	kingdom	Eukaryota	superkingdom	(+)ssRNA	104	PC	6	1.0	1.0	0.5
Fungi	kingdom	Eukaryota	superkingdom	(+)ssRNA	104	Domains	0	0.997	0.71	1.0
Chordata	phylum	Eukaryota	superkingdom	dsDNA	369	DNA	1	0.693	0.6	0.59
Chordata	phylum	Eukaryota	superkingdom	dsDNA	369	DNA	2	0.9940000000000001	0.96	0.91
Chordata	phylum	Eukaryota	superkingdom	dsDNA	369	DNA	3	0.983	0.96	0.98
Chordata	phylum	Eukaryota	superkingdom	dsDNA	369	DNA	4	0.996	0.98	0.98
Chordata	phylum	Eukaryota	superkingdom	dsDNA	369	DNA	5	0.998	1.0	0.98
Chordata	phylum	Eukaryota	superkingdom	dsDNA	369	DNA	6	1.0	1.0	0.98
Chordata	phylum	Eukaryota	superkingdom	dsDNA	369	DNA	7	1.0	1.0	0.98
Chordata	phylum	Eukaryota	superkingdom	dsDNA	369	DNA	8	0.998	0.98	1.0
Chordata	phylum	Eukaryota	superkingdom	dsDNA	369	DNA	9	0.992	0.98	1.0
Chordata	phylum	Eukaryota	superkingdom	dsDNA	369	AA	1	0.985	0.94	1.0
Chordata	phylum	Eukaryota	superkingdom	dsDNA	369	AA	2	0.998	0.96	1.0
Chordata	phylum	Eukaryota	superkingdom	dsDNA	369	AA	3	1.0	1.0	1.0
Chordata	phylum	Eukaryota	superkingdom	dsDNA	369	AA	4	0.987	1.0	0.72
Chordata	phylum	Eukaryota	superkingdom	dsDNA	369	PC	1	0.951	0.87	0.91
Chordata	phylum	Eukaryota	superkingdom	dsDNA	369	PC	2	0.968	0.89	0.87
Chordata	phylum	Eukaryota	superkingdom	dsDNA	369	PC	3	0.9620000000000001	0.98	0.93
Chordata	phylum	Eukaryota	superkingdom	dsDNA	369	PC	4	0.975	0.98	0.89
Chordata	phylum	Eukaryota	superkingdom	dsDNA	369	PC	5	0.9540000000000001	0.98	0.83
Chordata	phylum	Eukaryota	superkingdom	dsDNA	369	PC	6	0.963	0.98	0.5
Chordata	phylum	Eukaryota	superkingdom	dsDNA	369	Domains	0	0.9990000000000001	0.98	1.0
Chordata	phylum	Eukaryota	superkingdom	ssDNA	850	DNA	1	0.591	0.8	0.45
Chordata	phylum	Eukaryota	superkingdom	ssDNA	850	DNA	2	0.855	0.82	0.83
Chordata	phylum	Eukaryota	superkingdom	ssDNA	850	DNA	3	0.894	0.83	0.87
Chordata	phylum	Eukaryota	superkingdom	ssDNA	850	DNA	4	0.9	0.86	0.78
Chordata	phylum	Eukaryota	superkingdom	ssDNA	850	DNA	5	0.963	0.92	0.87
Chordata	phylum	Eukaryota	superkingdom	ssDNA	850	DNA	6	0.9740000000000001	0.9	0.91
Chordata	phylum	Eukaryota	superkingdom	ssDNA	850	DNA	7	0.976	0.87	0.94
Chordata	phylum	Eukaryota	superkingdom	ssDNA	850	DNA	8	0.978	0.85	0.96
Chordata	phylum	Eukaryota	superkingdom	ssDNA	850	DNA	9	0.978	0.81	1.0
Chordata	phylum	Eukaryota	superkingdom	ssDNA	850	AA	1	0.932	0.88	0.89
Chordata	phylum	Eukaryota	superkingdom	ssDNA	850	AA	2	0.958	0.91	0.89
Chordata	phylum	Eukaryota	superkingdom	ssDNA	850	AA	3	0.981	0.88	0.93
Chordata	phylum	Eukaryota	superkingdom	ssDNA	850	AA	4	0.9790000000000001	0.79	1.0
Chordata	phylum	Eukaryota	superkingdom	ssDNA	850	PC	1	0.693	0.82	0.6
Chordata	phylum	Eukaryota	superkingdom	ssDNA	850	PC	2	0.883	0.77	0.84
Chordata	phylum	Eukaryota	superkingdom	ssDNA	850	PC	3	0.9390000000000001	0.88	0.81
Chordata	phylum	Eukaryota	superkingdom	ssDNA	850	PC	4	0.968	0.88	0.93
Chordata	phylum	Eukaryota	superkingdom	ssDNA	850	PC	5	0.972	0.82	0.99
Chordata	phylum	Eukaryota	superkingdom	ssDNA	850	PC	6	0.9840000000000001	0.78	1.0
Chordata	phylum	Eukaryota	superkingdom	ssDNA	850	Domains	0	0.924	0.89	0.92
Chordata	phylum	Eukaryota	superkingdom	(+)ssRNA	1957	DNA	1	0.5920000000000001	0.54	0.62
Chordata	phylum	Eukaryota	superkingdom	(+)ssRNA	1957	DNA	2	0.943	0.88	0.89
Chordata	phylum	Eukaryota	superkingdom	(+)ssRNA	1957	DNA	3	0.975	0.92	0.95
Chordata	phylum	Eukaryota	superkingdom	(+)ssRNA	1957	DNA	4	0.975	0.91	0.94
Chordata	phylum	Eukaryota	superkingdom	(+)ssRNA	1957	DNA	5	0.981	0.92	0.96
Chordata	phylum	Eukaryota	superkingdom	(+)ssRNA	1957	DNA	6	0.986	0.92	0.97
Chordata	phylum	Eukaryota	superkingdom	(+)ssRNA	1957	DNA	7	0.99	0.95	0.98
Chordata	phylum	Eukaryota	superkingdom	(+)ssRNA	1957	DNA	8	0.992	0.97	0.98
Chordata	phylum	Eukaryota	superkingdom	(+)ssRNA	1957	DNA	9	0.992	0.97	0.98
Chordata	phylum	Eukaryota	superkingdom	(+)ssRNA	1957	AA	1	0.98	0.92	0.95
Chordata	phylum	Eukaryota	superkingdom	(+)ssRNA	1957	AA	2	0.983	0.93	0.96
Chordata	phylum	Eukaryota	superkingdom	(+)ssRNA	1957	AA	3	0.995	0.97	0.99
Chordata	phylum	Eukaryota	superkingdom	(+)ssRNA	1957	AA	4	0.995	0.97	0.97
Chordata	phylum	Eukaryota	superkingdom	(+)ssRNA	1957	PC	1	0.879	0.75	0.88
Chordata	phylum	Eukaryota	superkingdom	(+)ssRNA	1957	PC	2	0.9390000000000001	0.89	0.86
Chordata	phylum	Eukaryota	superkingdom	(+)ssRNA	1957	PC	3	0.9359999999999999	0.86	0.9
Chordata	phylum	Eukaryota	superkingdom	(+)ssRNA	1957	PC	4	0.988	0.94	0.96
Chordata	phylum	Eukaryota	superkingdom	(+)ssRNA	1957	PC	5	0.9940000000000001	0.95	0.97
Chordata	phylum	Eukaryota	superkingdom	(+)ssRNA	1957	PC	6	0.992	0.97	0.96
Chordata	phylum	Eukaryota	superkingdom	(+)ssRNA	1957	Domains	0	0.9690000000000001	0.94	0.94
Chordata	phylum	Eukaryota	superkingdom	(-)ssRNA	362	DNA	1	0.534	0.4	0.69
Chordata	phylum	Eukaryota	superkingdom	(-)ssRNA	362	DNA	2	0.638	0.67	0.52
Chordata	phylum	Eukaryota	superkingdom	(-)ssRNA	362	DNA	3	0.757	0.7	0.75
Chordata	phylum	Eukaryota	superkingdom	(-)ssRNA	362	DNA	4	0.684	0.58	0.69
Chordata	phylum	Eukaryota	superkingdom	(-)ssRNA	362	DNA	5	0.755	0.7	0.71
Chordata	phylum	Eukaryota	superkingdom	(-)ssRNA	362	DNA	6	0.845	0.74	0.73
Chordata	phylum	Eukaryota	superkingdom	(-)ssRNA	362	DNA	7	0.877	0.84	0.75
Chordata	phylum	Eukaryota	superkingdom	(-)ssRNA	362	DNA	8	0.856	0.84	0.73
Chordata	phylum	Eukaryota	superkingdom	(-)ssRNA	362	DNA	9	0.838	0.79	0.75
Chordata	phylum	Eukaryota	superkingdom	(-)ssRNA	362	AA	1	0.835	0.74	0.79
Chordata	phylum	Eukaryota	superkingdom	(-)ssRNA	362	AA	2	0.846	0.67	0.88
Chordata	phylum	Eukaryota	superkingdom	(-)ssRNA	362	AA	3	0.9179999999999999	0.93	0.77
Chordata	phylum	Eukaryota	superkingdom	(-)ssRNA	362	AA	4	0.8909999999999999	0.95	0.77
Chordata	phylum	Eukaryota	superkingdom	(-)ssRNA	362	PC	1	0.602	0.47	0.71
Chordata	phylum	Eukaryota	superkingdom	(-)ssRNA	362	PC	2	0.784	0.67	0.75
Chordata	phylum	Eukaryota	superkingdom	(-)ssRNA	362	PC	3	0.8340000000000001	0.81	0.71
Chordata	phylum	Eukaryota	superkingdom	(-)ssRNA	362	PC	4	0.867	0.86	0.77
Chordata	phylum	Eukaryota	superkingdom	(-)ssRNA	362	PC	5	0.8909999999999999	0.91	0.75
Chordata	phylum	Eukaryota	superkingdom	(-)ssRNA	362	PC	6	0.8909999999999999	0.95	0.77
Chordata	phylum	Eukaryota	superkingdom	(-)ssRNA	362	Domains	0	0.838	0.74	0.81
Arthropoda	phylum	Eukaryota	superkingdom	dsDNA	249	DNA	1	0.556	0.48	0.59
Arthropoda	phylum	Eukaryota	superkingdom	dsDNA	249	DNA	2	0.9640000000000001	0.87	0.94
Arthropoda	phylum	Eukaryota	superkingdom	dsDNA	249	DNA	3	0.993	0.94	0.97
Arthropoda	phylum	Eukaryota	superkingdom	dsDNA	249	DNA	4	0.988	0.94	0.97
Arthropoda	phylum	Eukaryota	superkingdom	dsDNA	249	DNA	5	0.9740000000000001	0.94	1.0
Arthropoda	phylum	Eukaryota	superkingdom	dsDNA	249	DNA	6	0.97	0.94	1.0
Arthropoda	phylum	Eukaryota	superkingdom	dsDNA	249	DNA	7	0.986	0.94	1.0
Arthropoda	phylum	Eukaryota	superkingdom	dsDNA	249	DNA	8	0.9990000000000001	0.94	1.0
Arthropoda	phylum	Eukaryota	superkingdom	dsDNA	249	DNA	9	0.976	0.94	1.0
Arthropoda	phylum	Eukaryota	superkingdom	dsDNA	249	AA	1	0.9890000000000001	0.94	1.0
Arthropoda	phylum	Eukaryota	superkingdom	dsDNA	249	AA	2	1.0	1.0	1.0
Arthropoda	phylum	Eukaryota	superkingdom	dsDNA	249	AA	3	0.986	0.94	0.97
Arthropoda	phylum	Eukaryota	superkingdom	dsDNA	249	AA	4	0.988	0.94	1.0
Arthropoda	phylum	Eukaryota	superkingdom	dsDNA	249	PC	1	0.915	0.87	0.94
Arthropoda	phylum	Eukaryota	superkingdom	dsDNA	249	PC	2	0.973	0.9	0.97
Arthropoda	phylum	Eukaryota	superkingdom	dsDNA	249	PC	3	0.997	0.97	1.0
Arthropoda	phylum	Eukaryota	superkingdom	dsDNA	249	PC	4	0.975	0.9	1.0
Arthropoda	phylum	Eukaryota	superkingdom	dsDNA	249	PC	5	0.976	0.94	0.94
Arthropoda	phylum	Eukaryota	superkingdom	dsDNA	249	PC	6	0.988	0.9	1.0
Arthropoda	phylum	Eukaryota	superkingdom	dsDNA	249	Domains	0	1.0	0.97	1.0
Arthropoda	phylum	Eukaryota	superkingdom	ssDNA	247	DNA	1	0.5	0.0	1.0
Arthropoda	phylum	Eukaryota	superkingdom	ssDNA	247	DNA	2	0.7509999999999999	0.77	0.62
Arthropoda	phylum	Eukaryota	superkingdom	ssDNA	247	DNA	3	0.685	0.6	0.75
Arthropoda	phylum	Eukaryota	superkingdom	ssDNA	247	DNA	4	0.698	0.43	0.78
Arthropoda	phylum	Eukaryota	superkingdom	ssDNA	247	DNA	5	0.767	0.67	0.81
Arthropoda	phylum	Eukaryota	superkingdom	ssDNA	247	DNA	6	0.826	0.73	0.75
Arthropoda	phylum	Eukaryota	superkingdom	ssDNA	247	DNA	7	0.8240000000000001	0.73	0.81
Arthropoda	phylum	Eukaryota	superkingdom	ssDNA	247	DNA	8	0.835	0.67	0.84
Arthropoda	phylum	Eukaryota	superkingdom	ssDNA	247	DNA	9	0.861	0.67	0.84
Arthropoda	phylum	Eukaryota	superkingdom	ssDNA	247	AA	1	0.804	0.57	0.72
Arthropoda	phylum	Eukaryota	superkingdom	ssDNA	247	AA	2	0.7979999999999999	0.83	0.78
Arthropoda	phylum	Eukaryota	superkingdom	ssDNA	247	AA	3	0.8440000000000001	0.73	0.81
Arthropoda	phylum	Eukaryota	superkingdom	ssDNA	247	AA	4	0.84	0.63	0.84
Arthropoda	phylum	Eukaryota	superkingdom	ssDNA	247	PC	1	0.726	0.6	0.72
Arthropoda	phylum	Eukaryota	superkingdom	ssDNA	247	PC	2	0.698	0.6	0.75
Arthropoda	phylum	Eukaryota	superkingdom	ssDNA	247	PC	3	0.7240000000000001	0.73	0.72
Arthropoda	phylum	Eukaryota	superkingdom	ssDNA	247	PC	4	0.8190000000000001	0.73	0.75
Arthropoda	phylum	Eukaryota	superkingdom	ssDNA	247	PC	5	0.8340000000000001	0.63	0.81
Arthropoda	phylum	Eukaryota	superkingdom	ssDNA	247	PC	6	0.8440000000000001	0.63	0.84
Arthropoda	phylum	Eukaryota	superkingdom	ssDNA	247	Domains	0	0.807	0.67	0.81
Arthropoda	phylum	Eukaryota	superkingdom	(+)ssRNA	437	DNA	1	0.428	0.63	0.49
Arthropoda	phylum	Eukaryota	superkingdom	(+)ssRNA	437	DNA	2	0.782	0.75	0.79
Arthropoda	phylum	Eukaryota	superkingdom	(+)ssRNA	437	DNA	3	0.9540000000000001	0.86	0.87
Arthropoda	phylum	Eukaryota	superkingdom	(+)ssRNA	437	DNA	4	0.934	0.82	0.89
Arthropoda	phylum	Eukaryota	superkingdom	(+)ssRNA	437	DNA	5	0.9329999999999999	0.88	0.92
Arthropoda	phylum	Eukaryota	superkingdom	(+)ssRNA	437	DNA	6	0.9540000000000001	0.89	0.94
Arthropoda	phylum	Eukaryota	superkingdom	(+)ssRNA	437	DNA	7	0.9690000000000001	0.86	0.94
Arthropoda	phylum	Eukaryota	superkingdom	(+)ssRNA	437	DNA	8	0.965	0.77	0.96
Arthropoda	phylum	Eukaryota	superkingdom	(+)ssRNA	437	DNA	9	0.9540000000000001	0.7	1.0
Arthropoda	phylum	Eukaryota	superkingdom	(+)ssRNA	437	AA	1	0.847	0.81	0.83
Arthropoda	phylum	Eukaryota	superkingdom	(+)ssRNA	437	AA	2	0.875	0.72	0.94
Arthropoda	phylum	Eukaryota	superkingdom	(+)ssRNA	437	AA	3	0.971	0.89	0.92
Arthropoda	phylum	Eukaryota	superkingdom	(+)ssRNA	437	AA	4	0.9740000000000001	0.91	0.96
Arthropoda	phylum	Eukaryota	superkingdom	(+)ssRNA	437	PC	1	0.638	0.7	0.58
Arthropoda	phylum	Eukaryota	superkingdom	(+)ssRNA	437	PC	2	0.752	0.56	0.77
Arthropoda	phylum	Eukaryota	superkingdom	(+)ssRNA	437	PC	3	0.8440000000000001	0.72	0.81
Arthropoda	phylum	Eukaryota	superkingdom	(+)ssRNA	437	PC	4	0.904	0.79	0.92
Arthropoda	phylum	Eukaryota	superkingdom	(+)ssRNA	437	PC	5	0.941	0.79	0.89
Arthropoda	phylum	Eukaryota	superkingdom	(+)ssRNA	437	PC	6	0.946	0.86	0.91
Arthropoda	phylum	Eukaryota	superkingdom	(+)ssRNA	437	Domains	0	0.9490000000000001	0.93	0.91
Streptophyta	phylum	Eukaryota	superkingdom	ssDNA	1203	DNA	1	0.655	0.48	0.88
Streptophyta	phylum	Eukaryota	superkingdom	ssDNA	1203	DNA	2	0.8740000000000001	0.78	0.84
Streptophyta	phylum	Eukaryota	superkingdom	ssDNA	1203	DNA	3	0.9570000000000001	0.89	0.91
Streptophyta	phylum	Eukaryota	superkingdom	ssDNA	1203	DNA	4	0.99	0.94	0.99
Streptophyta	phylum	Eukaryota	superkingdom	ssDNA	1203	DNA	5	0.9940000000000001	0.96	0.97
Streptophyta	phylum	Eukaryota	superkingdom	ssDNA	1203	DNA	6	0.992	0.99	0.97
Streptophyta	phylum	Eukaryota	superkingdom	ssDNA	1203	DNA	7	0.991	0.99	0.96
Streptophyta	phylum	Eukaryota	superkingdom	ssDNA	1203	DNA	8	0.99	0.99	0.95
Streptophyta	phylum	Eukaryota	superkingdom	ssDNA	1203	DNA	9	0.99	0.99	0.95
Streptophyta	phylum	Eukaryota	superkingdom	ssDNA	1203	AA	1	0.977	0.94	0.9
Streptophyta	phylum	Eukaryota	superkingdom	ssDNA	1203	AA	2	0.987	0.99	0.97
Streptophyta	phylum	Eukaryota	superkingdom	ssDNA	1203	AA	3	0.992	0.99	0.99
Streptophyta	phylum	Eukaryota	superkingdom	ssDNA	1203	AA	4	0.993	0.99	0.96
Streptophyta	phylum	Eukaryota	superkingdom	ssDNA	1203	PC	1	0.866	0.77	0.84
Streptophyta	phylum	Eukaryota	superkingdom	ssDNA	1203	PC	2	0.985	0.96	0.94
Streptophyta	phylum	Eukaryota	superkingdom	ssDNA	1203	PC	3	0.993	0.98	0.96
Streptophyta	phylum	Eukaryota	superkingdom	ssDNA	1203	PC	4	0.996	0.99	0.98
Streptophyta	phylum	Eukaryota	superkingdom	ssDNA	1203	PC	5	0.995	0.99	0.97
Streptophyta	phylum	Eukaryota	superkingdom	ssDNA	1203	PC	6	0.992	0.99	0.96
Streptophyta	phylum	Eukaryota	superkingdom	ssDNA	1203	Domains	0	0.987	0.99	0.95
Streptophyta	phylum	Eukaryota	superkingdom	dsRNA	65	DNA	1	0.6940000000000001	0.56	1.0
Streptophyta	phylum	Eukaryota	superkingdom	dsRNA	65	DNA	2	0.778	0.67	0.75
Streptophyta	phylum	Eukaryota	superkingdom	dsRNA	65	DNA	3	0.569	0.56	0.75
Streptophyta	phylum	Eukaryota	superkingdom	dsRNA	65	DNA	4	0.778	0.56	0.75
Streptophyta	phylum	Eukaryota	superkingdom	dsRNA	65	DNA	5	0.875	0.67	0.88
Streptophyta	phylum	Eukaryota	superkingdom	dsRNA	65	DNA	6	0.903	0.56	0.88
Streptophyta	phylum	Eukaryota	superkingdom	dsRNA	65	DNA	7	0.861	0.44	0.88
Streptophyta	phylum	Eukaryota	superkingdom	dsRNA	65	DNA	8	0.833	0.44	1.0
Streptophyta	phylum	Eukaryota	superkingdom	dsRNA	65	DNA	9	0.8190000000000001	0.33	1.0
Streptophyta	phylum	Eukaryota	superkingdom	dsRNA	65	AA	1	0.6940000000000001	0.44	1.0
Streptophyta	phylum	Eukaryota	superkingdom	dsRNA	65	AA	2	0.972	0.89	1.0
Streptophyta	phylum	Eukaryota	superkingdom	dsRNA	65	AA	3	1.0	0.67	1.0
Streptophyta	phylum	Eukaryota	superkingdom	dsRNA	65	AA	4	0.9440000000000001	1.0	0.88
Streptophyta	phylum	Eukaryota	superkingdom	dsRNA	65	PC	1	0.792	0.67	1.0
Streptophyta	phylum	Eukaryota	superkingdom	dsRNA	65	PC	2	0.889	0.67	1.0
Streptophyta	phylum	Eukaryota	superkingdom	dsRNA	65	PC	3	0.9309999999999999	0.89	1.0
Streptophyta	phylum	Eukaryota	superkingdom	dsRNA	65	PC	4	0.917	0.67	1.0
Streptophyta	phylum	Eukaryota	superkingdom	dsRNA	65	PC	5	0.958	0.78	1.0
Streptophyta	phylum	Eukaryota	superkingdom	dsRNA	65	PC	6	0.917	0.56	0.88
Streptophyta	phylum	Eukaryota	superkingdom	dsRNA	65	Domains	0	0.611	0.44	0.62
Streptophyta	phylum	Eukaryota	superkingdom	(+)ssRNA	1449	DNA	1	0.532	0.54	0.68
Streptophyta	phylum	Eukaryota	superkingdom	(+)ssRNA	1449	DNA	2	0.877	0.83	0.8
Streptophyta	phylum	Eukaryota	superkingdom	(+)ssRNA	1449	DNA	3	0.958	0.95	0.89
Streptophyta	phylum	Eukaryota	superkingdom	(+)ssRNA	1449	DNA	4	0.96	0.91	0.92
Streptophyta	phylum	Eukaryota	superkingdom	(+)ssRNA	1449	DNA	5	0.971	0.96	0.9
Streptophyta	phylum	Eukaryota	superkingdom	(+)ssRNA	1449	DNA	6	0.982	0.98	0.94
Streptophyta	phylum	Eukaryota	superkingdom	(+)ssRNA	1449	DNA	7	0.985	0.97	0.96
Streptophyta	phylum	Eukaryota	superkingdom	(+)ssRNA	1449	DNA	8	0.9890000000000001	0.97	0.96
Streptophyta	phylum	Eukaryota	superkingdom	(+)ssRNA	1449	DNA	9	0.986	0.96	0.94
Streptophyta	phylum	Eukaryota	superkingdom	(+)ssRNA	1449	AA	1	0.9620000000000001	0.91	0.91
Streptophyta	phylum	Eukaryota	superkingdom	(+)ssRNA	1449	AA	2	0.992	0.99	0.96
Streptophyta	phylum	Eukaryota	superkingdom	(+)ssRNA	1449	AA	3	0.998	0.99	0.98
Streptophyta	phylum	Eukaryota	superkingdom	(+)ssRNA	1449	AA	4	0.9990000000000001	0.97	0.99
Streptophyta	phylum	Eukaryota	superkingdom	(+)ssRNA	1449	PC	1	0.845	0.84	0.76
Streptophyta	phylum	Eukaryota	superkingdom	(+)ssRNA	1449	PC	2	0.9079999999999999	0.9	0.79
Streptophyta	phylum	Eukaryota	superkingdom	(+)ssRNA	1449	PC	3	0.9390000000000001	0.89	0.89
Streptophyta	phylum	Eukaryota	superkingdom	(+)ssRNA	1449	PC	4	0.986	0.96	0.92
Streptophyta	phylum	Eukaryota	superkingdom	(+)ssRNA	1449	PC	5	0.9940000000000001	0.97	0.95
Streptophyta	phylum	Eukaryota	superkingdom	(+)ssRNA	1449	PC	6	0.996	0.95	0.99
Streptophyta	phylum	Eukaryota	superkingdom	(+)ssRNA	1449	Domains	0	0.978	0.99	0.96
Streptophyta	phylum	Eukaryota	superkingdom	(-)ssRNA	90	DNA	1	0.669	0.77	0.3
Streptophyta	phylum	Eukaryota	superkingdom	(-)ssRNA	90	DNA	2	0.777	0.54	0.7
Streptophyta	phylum	Eukaryota	superkingdom	(-)ssRNA	90	DNA	3	0.9309999999999999	0.85	0.9
Streptophyta	phylum	Eukaryota	superkingdom	(-)ssRNA	90	DNA	4	0.985	1.0	0.9
Streptophyta	phylum	Eukaryota	superkingdom	(-)ssRNA	90	DNA	5	0.992	1.0	0.9
Streptophyta	phylum	Eukaryota	superkingdom	(-)ssRNA	90	DNA	6	0.977	1.0	0.8
Streptophyta	phylum	Eukaryota	superkingdom	(-)ssRNA	90	DNA	7	0.946	1.0	0.7
Streptophyta	phylum	Eukaryota	superkingdom	(-)ssRNA	90	DNA	8	0.877	1.0	0.3
Streptophyta	phylum	Eukaryota	superkingdom	(-)ssRNA	90	DNA	9	0.838	1.0	0.3
Streptophyta	phylum	Eukaryota	superkingdom	(-)ssRNA	90	AA	1	0.977	0.92	1.0
Streptophyta	phylum	Eukaryota	superkingdom	(-)ssRNA	90	AA	2	1.0	1.0	1.0
Streptophyta	phylum	Eukaryota	superkingdom	(-)ssRNA	90	AA	3	1.0	1.0	0.8
Streptophyta	phylum	Eukaryota	superkingdom	(-)ssRNA	90	AA	4	1.0	1.0	0.4
Streptophyta	phylum	Eukaryota	superkingdom	(-)ssRNA	90	PC	1	0.938	0.92	1.0
Streptophyta	phylum	Eukaryota	superkingdom	(-)ssRNA	90	PC	2	0.9620000000000001	0.92	1.0
Streptophyta	phylum	Eukaryota	superkingdom	(-)ssRNA	90	PC	3	0.985	0.92	1.0
Streptophyta	phylum	Eukaryota	superkingdom	(-)ssRNA	90	PC	4	0.992	0.92	0.9
Streptophyta	phylum	Eukaryota	superkingdom	(-)ssRNA	90	PC	5	1.0	1.0	0.6
Streptophyta	phylum	Eukaryota	superkingdom	(-)ssRNA	90	PC	6	1.0	1.0	0.4
Streptophyta	phylum	Eukaryota	superkingdom	(-)ssRNA	90	Domains	0	1.0	1.0	1.0
Mammalia	class	Metazoa	kingdom	dsDNA	467	DNA	1	0.48	0.59	0.31
Mammalia	class	Metazoa	kingdom	dsDNA	467	DNA	2	0.882	0.85	0.81
Mammalia	class	Metazoa	kingdom	dsDNA	467	DNA	3	0.968	0.93	0.84
Mammalia	class	Metazoa	kingdom	dsDNA	467	DNA	4	0.977	0.95	0.91
Mammalia	class	Metazoa	kingdom	dsDNA	467	DNA	5	0.973	0.92	0.91
Mammalia	class	Metazoa	kingdom	dsDNA	467	DNA	6	0.97	0.93	0.93
Mammalia	class	Metazoa	kingdom	dsDNA	467	DNA	7	0.98	0.92	0.91
Mammalia	class	Metazoa	kingdom	dsDNA	467	DNA	8	0.982	0.9	0.93
Mammalia	class	Metazoa	kingdom	dsDNA	467	DNA	9	0.983	0.9	0.93
Mammalia	class	Metazoa	kingdom	dsDNA	467	AA	1	0.875	0.76	0.84
Mammalia	class	Metazoa	kingdom	dsDNA	467	AA	2	0.9890000000000001	0.97	0.97
Mammalia	class	Metazoa	kingdom	dsDNA	467	AA	3	0.993	0.97	0.93
Mammalia	class	Metazoa	kingdom	dsDNA	467	AA	4	0.99	1.0	0.78
Mammalia	class	Metazoa	kingdom	dsDNA	467	PC	1	0.846	0.69	0.78
Mammalia	class	Metazoa	kingdom	dsDNA	467	PC	2	0.9159999999999999	0.8	0.79
Mammalia	class	Metazoa	kingdom	dsDNA	467	PC	3	0.895	0.93	0.79
Mammalia	class	Metazoa	kingdom	dsDNA	467	PC	4	0.9540000000000001	0.98	0.81
Mammalia	class	Metazoa	kingdom	dsDNA	467	PC	5	0.96	0.98	0.83
Mammalia	class	Metazoa	kingdom	dsDNA	467	PC	6	0.985	1.0	0.69
Mammalia	class	Metazoa	kingdom	dsDNA	467	Domains	0	0.996	0.98	0.98
Mammalia	class	Metazoa	kingdom	ssDNA	440	DNA	1	0.5	1.0	0.0
Mammalia	class	Metazoa	kingdom	ssDNA	440	DNA	2	0.774	0.9	0.65
Mammalia	class	Metazoa	kingdom	ssDNA	440	DNA	3	0.833	0.81	0.73
Mammalia	class	Metazoa	kingdom	ssDNA	440	DNA	4	0.7759999999999999	0.74	0.73
Mammalia	class	Metazoa	kingdom	ssDNA	440	DNA	5	0.868	0.84	0.75
Mammalia	class	Metazoa	kingdom	ssDNA	440	DNA	6	0.883	0.83	0.75
Mammalia	class	Metazoa	kingdom	ssDNA	440	DNA	7	0.898	0.86	0.77
Mammalia	class	Metazoa	kingdom	ssDNA	440	DNA	8	0.885	0.84	0.73
Mammalia	class	Metazoa	kingdom	ssDNA	440	DNA	9	0.878	0.79	0.75
Mammalia	class	Metazoa	kingdom	ssDNA	440	AA	1	0.878	0.83	0.79
Mammalia	class	Metazoa	kingdom	ssDNA	440	AA	2	0.83	0.79	0.79
Mammalia	class	Metazoa	kingdom	ssDNA	440	AA	3	0.9059999999999999	0.88	0.73
Mammalia	class	Metazoa	kingdom	ssDNA	440	AA	4	0.897	0.91	0.77
Mammalia	class	Metazoa	kingdom	ssDNA	440	PC	1	0.75	0.67	0.75
Mammalia	class	Metazoa	kingdom	ssDNA	440	PC	2	0.7809999999999999	0.81	0.63
Mammalia	class	Metazoa	kingdom	ssDNA	440	PC	3	0.8420000000000001	0.84	0.67
Mammalia	class	Metazoa	kingdom	ssDNA	440	PC	4	0.8740000000000001	0.83	0.67
Mammalia	class	Metazoa	kingdom	ssDNA	440	PC	5	0.91	0.93	0.81
Mammalia	class	Metazoa	kingdom	ssDNA	440	PC	6	0.894	0.88	0.75
Mammalia	class	Metazoa	kingdom	ssDNA	440	Domains	0	0.7979999999999999	0.9	0.58
Mammalia	class	Metazoa	kingdom	(+)ssRNA	615	DNA	1	0.624	0.51	0.63
Mammalia	class	Metazoa	kingdom	(+)ssRNA	615	DNA	2	0.8079999999999999	0.59	0.9
Mammalia	class	Metazoa	kingdom	(+)ssRNA	615	DNA	3	0.885	0.69	0.92
Mammalia	class	Metazoa	kingdom	(+)ssRNA	615	DNA	4	0.905	0.85	0.85
Mammalia	class	Metazoa	kingdom	(+)ssRNA	615	DNA	5	0.924	0.79	0.89
Mammalia	class	Metazoa	kingdom	(+)ssRNA	615	DNA	6	0.9540000000000001	0.85	0.9
Mammalia	class	Metazoa	kingdom	(+)ssRNA	615	DNA	7	0.9620000000000001	0.84	0.94
Mammalia	class	Metazoa	kingdom	(+)ssRNA	615	DNA	8	0.956	0.84	0.95
Mammalia	class	Metazoa	kingdom	(+)ssRNA	615	DNA	9	0.953	0.85	0.92
Mammalia	class	Metazoa	kingdom	(+)ssRNA	615	AA	1	0.871	0.73	0.86
Mammalia	class	Metazoa	kingdom	(+)ssRNA	615	AA	2	0.877	0.76	0.9
Mammalia	class	Metazoa	kingdom	(+)ssRNA	615	AA	3	0.9520000000000001	0.87	0.89
Mammalia	class	Metazoa	kingdom	(+)ssRNA	615	AA	4	0.9520000000000001	0.92	0.85
Mammalia	class	Metazoa	kingdom	(+)ssRNA	615	PC	1	0.622	0.45	0.71
Mammalia	class	Metazoa	kingdom	(+)ssRNA	615	PC	2	0.8590000000000001	0.79	0.81
Mammalia	class	Metazoa	kingdom	(+)ssRNA	615	PC	3	0.932	0.81	0.9
Mammalia	class	Metazoa	kingdom	(+)ssRNA	615	PC	4	0.945	0.87	0.89
Mammalia	class	Metazoa	kingdom	(+)ssRNA	615	PC	5	0.943	0.87	0.89
Mammalia	class	Metazoa	kingdom	(+)ssRNA	615	PC	6	0.948	0.91	0.85
Mammalia	class	Metazoa	kingdom	(+)ssRNA	615	Domains	0	0.8270000000000001	0.75	0.86
Mammalia	class	Metazoa	kingdom	(-)ssRNA	395	DNA	1	0.5	1.0	0.0
Mammalia	class	Metazoa	kingdom	(-)ssRNA	395	DNA	2	0.638	0.55	0.67
Mammalia	class	Metazoa	kingdom	(-)ssRNA	395	DNA	3	0.652	0.49	0.73
Mammalia	class	Metazoa	kingdom	(-)ssRNA	395	DNA	4	0.649	0.51	0.71
Mammalia	class	Metazoa	kingdom	(-)ssRNA	395	DNA	5	0.7020000000000001	0.61	0.71
Mammalia	class	Metazoa	kingdom	(-)ssRNA	395	DNA	6	0.748	0.59	0.81
Mammalia	class	Metazoa	kingdom	(-)ssRNA	395	DNA	7	0.7809999999999999	0.65	0.79
Mammalia	class	Metazoa	kingdom	(-)ssRNA	395	DNA	8	0.785	0.61	0.73
Mammalia	class	Metazoa	kingdom	(-)ssRNA	395	DNA	9	0.774	0.63	0.71
Mammalia	class	Metazoa	kingdom	(-)ssRNA	395	AA	1	0.742	0.63	0.73
Mammalia	class	Metazoa	kingdom	(-)ssRNA	395	AA	2	0.727	0.59	0.71
Mammalia	class	Metazoa	kingdom	(-)ssRNA	395	AA	3	0.8320000000000001	0.73	0.71
Mammalia	class	Metazoa	kingdom	(-)ssRNA	395	AA	4	0.82	0.76	0.67
Mammalia	class	Metazoa	kingdom	(-)ssRNA	395	PC	1	0.48700000000000004	0.57	0.52
Mammalia	class	Metazoa	kingdom	(-)ssRNA	395	PC	2	0.643	0.63	0.65
Mammalia	class	Metazoa	kingdom	(-)ssRNA	395	PC	3	0.722	0.65	0.69
Mammalia	class	Metazoa	kingdom	(-)ssRNA	395	PC	4	0.8029999999999999	0.8	0.62
Mammalia	class	Metazoa	kingdom	(-)ssRNA	395	PC	5	0.855	0.75	0.71
Mammalia	class	Metazoa	kingdom	(-)ssRNA	395	PC	6	0.857	0.8	0.71
Mammalia	class	Metazoa	kingdom	(-)ssRNA	395	Domains	0	0.726	0.8	0.56
Insecta	class	Metazoa	kingdom	dsDNA	235	DNA	1	0.8220000000000001	0.8	0.72
Insecta	class	Metazoa	kingdom	dsDNA	235	DNA	2	1.0	0.97	1.0
Insecta	class	Metazoa	kingdom	dsDNA	235	DNA	3	1.0	1.0	1.0
Insecta	class	Metazoa	kingdom	dsDNA	235	DNA	4	1.0	1.0	1.0
Insecta	class	Metazoa	kingdom	dsDNA	235	DNA	5	1.0	1.0	1.0
Insecta	class	Metazoa	kingdom	dsDNA	235	DNA	6	1.0	1.0	1.0
Insecta	class	Metazoa	kingdom	dsDNA	235	DNA	7	1.0	1.0	1.0
Insecta	class	Metazoa	kingdom	dsDNA	235	DNA	8	1.0	1.0	1.0
Insecta	class	Metazoa	kingdom	dsDNA	235	DNA	9	1.0	1.0	1.0
Insecta	class	Metazoa	kingdom	dsDNA	235	AA	1	0.9990000000000001	1.0	0.97
Insecta	class	Metazoa	kingdom	dsDNA	235	AA	2	1.0	1.0	0.97
Insecta	class	Metazoa	kingdom	dsDNA	235	AA	3	1.0	1.0	1.0
Insecta	class	Metazoa	kingdom	dsDNA	235	AA	4	1.0	1.0	1.0
Insecta	class	Metazoa	kingdom	dsDNA	235	PC	1	0.9740000000000001	0.97	0.97
Insecta	class	Metazoa	kingdom	dsDNA	235	PC	2	0.99	0.97	0.93
Insecta	class	Metazoa	kingdom	dsDNA	235	PC	3	0.9940000000000001	0.97	0.97
Insecta	class	Metazoa	kingdom	dsDNA	235	PC	4	0.998	0.97	0.97
Insecta	class	Metazoa	kingdom	dsDNA	235	PC	5	1.0	0.97	1.0
Insecta	class	Metazoa	kingdom	dsDNA	235	PC	6	1.0	0.77	1.0
Insecta	class	Metazoa	kingdom	dsDNA	235	Domains	0	0.986	0.97	1.0
Insecta	class	Metazoa	kingdom	ssDNA	175	DNA	1	0.6	0.55	0.62
Insecta	class	Metazoa	kingdom	ssDNA	175	DNA	2	0.627	0.5	0.71
Insecta	class	Metazoa	kingdom	ssDNA	175	DNA	3	0.762	0.75	0.67
Insecta	class	Metazoa	kingdom	ssDNA	175	DNA	4	0.759	0.6	0.79
Insecta	class	Metazoa	kingdom	ssDNA	175	DNA	5	0.8	0.75	0.83
Insecta	class	Metazoa	kingdom	ssDNA	175	DNA	6	0.8420000000000001	0.65	0.79
Insecta	class	Metazoa	kingdom	ssDNA	175	DNA	7	0.8270000000000001	0.75	0.75
Insecta	class	Metazoa	kingdom	ssDNA	175	DNA	8	0.7959999999999999	0.75	0.71
Insecta	class	Metazoa	kingdom	ssDNA	175	DNA	9	0.815	0.7	0.75
Insecta	class	Metazoa	kingdom	ssDNA	175	AA	1	0.6729999999999999	0.7	0.67
Insecta	class	Metazoa	kingdom	ssDNA	175	AA	2	0.6829999999999999	0.65	0.67
Insecta	class	Metazoa	kingdom	ssDNA	175	AA	3	0.855	0.75	0.75
Insecta	class	Metazoa	kingdom	ssDNA	175	AA	4	0.852	0.6	0.88
Insecta	class	Metazoa	kingdom	ssDNA	175	PC	1	0.6579999999999999	0.65	0.54
Insecta	class	Metazoa	kingdom	ssDNA	175	PC	2	0.564	0.5	0.62
Insecta	class	Metazoa	kingdom	ssDNA	175	PC	3	0.7709999999999999	0.8	0.75
Insecta	class	Metazoa	kingdom	ssDNA	175	PC	4	0.823	0.8	0.71
Insecta	class	Metazoa	kingdom	ssDNA	175	PC	5	0.815	0.75	0.75
Insecta	class	Metazoa	kingdom	ssDNA	175	PC	6	0.76	0.6	0.83
Insecta	class	Metazoa	kingdom	ssDNA	175	Domains	0	0.682	0.5	0.75
Insecta	class	Metazoa	kingdom	(+)ssRNA	379	DNA	1	0.5429999999999999	0.69	0.4
Insecta	class	Metazoa	kingdom	(+)ssRNA	379	DNA	2	0.972	0.96	0.87
Insecta	class	Metazoa	kingdom	(+)ssRNA	379	DNA	3	0.98	0.92	0.94
Insecta	class	Metazoa	kingdom	(+)ssRNA	379	DNA	4	0.943	0.94	0.81
Insecta	class	Metazoa	kingdom	(+)ssRNA	379	DNA	5	0.972	0.96	0.89
Insecta	class	Metazoa	kingdom	(+)ssRNA	379	DNA	6	0.966	0.94	0.89
Insecta	class	Metazoa	kingdom	(+)ssRNA	379	DNA	7	0.973	0.94	0.91
Insecta	class	Metazoa	kingdom	(+)ssRNA	379	DNA	8	0.9690000000000001	0.94	0.94
Insecta	class	Metazoa	kingdom	(+)ssRNA	379	DNA	9	0.96	0.92	0.96
Insecta	class	Metazoa	kingdom	(+)ssRNA	379	AA	1	0.945	0.92	0.91
Insecta	class	Metazoa	kingdom	(+)ssRNA	379	AA	2	0.94	0.94	0.83
Insecta	class	Metazoa	kingdom	(+)ssRNA	379	AA	3	0.958	0.94	0.87
Insecta	class	Metazoa	kingdom	(+)ssRNA	379	AA	4	0.9590000000000001	0.94	0.91
Insecta	class	Metazoa	kingdom	(+)ssRNA	379	PC	1	0.812	0.85	0.77
Insecta	class	Metazoa	kingdom	(+)ssRNA	379	PC	2	0.852	0.83	0.81
Insecta	class	Metazoa	kingdom	(+)ssRNA	379	PC	3	0.871	0.9	0.81
Insecta	class	Metazoa	kingdom	(+)ssRNA	379	PC	4	0.951	0.88	0.91
Insecta	class	Metazoa	kingdom	(+)ssRNA	379	PC	5	0.955	0.92	0.91
Insecta	class	Metazoa	kingdom	(+)ssRNA	379	PC	6	0.958	0.92	0.94
Insecta	class	Metazoa	kingdom	(+)ssRNA	379	Domains	0	0.941	0.92	0.98
Insecta	class	Metazoa	kingdom	(-)ssRNA	233	DNA	1	0.7090000000000001	0.64	0.65
Insecta	class	Metazoa	kingdom	(-)ssRNA	233	DNA	2	0.755	0.68	0.77
Insecta	class	Metazoa	kingdom	(-)ssRNA	233	DNA	3	0.7240000000000001	0.46	0.87
Insecta	class	Metazoa	kingdom	(-)ssRNA	233	DNA	4	0.7559999999999999	0.79	0.65
Insecta	class	Metazoa	kingdom	(-)ssRNA	233	DNA	5	0.7759999999999999	0.75	0.74
Insecta	class	Metazoa	kingdom	(-)ssRNA	233	DNA	6	0.794	0.75	0.9
Insecta	class	Metazoa	kingdom	(-)ssRNA	233	DNA	7	0.8320000000000001	0.71	0.87
Insecta	class	Metazoa	kingdom	(-)ssRNA	233	DNA	8	0.843	0.68	0.87
Insecta	class	Metazoa	kingdom	(-)ssRNA	233	DNA	9	0.823	0.64	0.87
Insecta	class	Metazoa	kingdom	(-)ssRNA	233	AA	1	0.836	0.82	0.84
Insecta	class	Metazoa	kingdom	(-)ssRNA	233	AA	2	0.922	0.82	0.9
Insecta	class	Metazoa	kingdom	(-)ssRNA	233	AA	3	0.868	0.68	0.87
Insecta	class	Metazoa	kingdom	(-)ssRNA	233	AA	4	0.863	0.61	0.97
Insecta	class	Metazoa	kingdom	(-)ssRNA	233	PC	1	0.76	0.68	0.84
Insecta	class	Metazoa	kingdom	(-)ssRNA	233	PC	2	0.7659999999999999	0.71	0.71
Insecta	class	Metazoa	kingdom	(-)ssRNA	233	PC	3	0.882	0.82	0.81
Insecta	class	Metazoa	kingdom	(-)ssRNA	233	PC	4	0.85	0.68	0.87
Insecta	class	Metazoa	kingdom	(-)ssRNA	233	PC	5	0.873	0.68	0.87
Insecta	class	Metazoa	kingdom	(-)ssRNA	233	PC	6	0.858	0.64	0.94
Insecta	class	Metazoa	kingdom	(-)ssRNA	233	Domains	0	0.6920000000000001	0.54	0.97
Primates	order	Mammalia	class	dsDNA	578	DNA	1	0.37200000000000005	1.0	0.0
Primates	order	Mammalia	class	dsDNA	578	DNA	2	0.562	0.68	0.36
Primates	order	Mammalia	class	dsDNA	578	DNA	3	0.792	0.67	0.81
Primates	order	Mammalia	class	dsDNA	578	DNA	4	0.907	0.94	0.81
Primates	order	Mammalia	class	dsDNA	578	DNA	5	0.872	0.85	0.78
Primates	order	Mammalia	class	dsDNA	578	DNA	6	0.831	0.83	0.73
Primates	order	Mammalia	class	dsDNA	578	DNA	7	0.8	0.81	0.81
Primates	order	Mammalia	class	dsDNA	578	DNA	8	0.807	0.78	0.75
Primates	order	Mammalia	class	dsDNA	578	DNA	9	0.8079999999999999	0.82	0.72
Primates	order	Mammalia	class	dsDNA	578	AA	1	0.8009999999999999	0.79	0.7
Primates	order	Mammalia	class	dsDNA	578	AA	2	0.879	0.81	0.82
Primates	order	Mammalia	class	dsDNA	578	AA	3	0.903	0.76	0.87
Primates	order	Mammalia	class	dsDNA	578	AA	4	0.9279999999999999	0.85	0.88
Primates	order	Mammalia	class	dsDNA	578	PC	1	0.624	0.83	0.3
Primates	order	Mammalia	class	dsDNA	578	PC	2	0.75	0.72	0.75
Primates	order	Mammalia	class	dsDNA	578	PC	3	0.812	0.73	0.79
Primates	order	Mammalia	class	dsDNA	578	PC	4	0.8590000000000001	0.82	0.81
Primates	order	Mammalia	class	dsDNA	578	PC	5	0.8809999999999999	0.68	0.97
Primates	order	Mammalia	class	dsDNA	578	PC	6	0.94	0.9	0.91
Primates	order	Mammalia	class	dsDNA	578	Domains	0	0.746	0.91	0.55
Primates	order	Mammalia	class	ssDNA	256	DNA	1	0.299	0.66	0.72
Primates	order	Mammalia	class	ssDNA	256	DNA	2	0.831	0.78	0.72
Primates	order	Mammalia	class	ssDNA	256	DNA	3	0.794	0.69	0.75
Primates	order	Mammalia	class	ssDNA	256	DNA	4	0.755	0.72	0.75
Primates	order	Mammalia	class	ssDNA	256	DNA	5	0.8540000000000001	0.66	0.84
Primates	order	Mammalia	class	ssDNA	256	DNA	6	0.893	0.75	0.81
Primates	order	Mammalia	class	ssDNA	256	DNA	7	0.899	0.84	0.78
Primates	order	Mammalia	class	ssDNA	256	DNA	8	0.9209999999999999	0.84	0.81
Primates	order	Mammalia	class	ssDNA	256	DNA	9	0.9279999999999999	0.88	0.84
Primates	order	Mammalia	class	ssDNA	256	AA	1	0.879	0.78	0.78
Primates	order	Mammalia	class	ssDNA	256	AA	2	0.912	0.84	0.88
Primates	order	Mammalia	class	ssDNA	256	AA	3	0.937	0.88	0.91
Primates	order	Mammalia	class	ssDNA	256	AA	4	0.9329999999999999	0.84	0.88
Primates	order	Mammalia	class	ssDNA	256	PC	1	0.847	0.78	0.66
Primates	order	Mammalia	class	ssDNA	256	PC	2	0.768	0.72	0.75
Primates	order	Mammalia	class	ssDNA	256	PC	3	0.884	0.75	0.81
Primates	order	Mammalia	class	ssDNA	256	PC	4	0.971	0.88	0.91
Primates	order	Mammalia	class	ssDNA	256	PC	5	0.96	0.91	0.88
Primates	order	Mammalia	class	ssDNA	256	PC	6	0.934	0.78	0.88
Primates	order	Mammalia	class	ssDNA	256	Domains	0	0.885	0.97	0.62
Primates	order	Mammalia	class	(+)ssRNA	914	DNA	1	0.423	0.61	0.7
Primates	order	Mammalia	class	(+)ssRNA	914	DNA	2	0.804	0.76	0.83
Primates	order	Mammalia	class	(+)ssRNA	914	DNA	3	0.905	0.85	0.82
Primates	order	Mammalia	class	(+)ssRNA	914	DNA	4	0.8859999999999999	0.9	0.76
Primates	order	Mammalia	class	(+)ssRNA	914	DNA	5	0.9009999999999999	0.82	0.84
Primates	order	Mammalia	class	(+)ssRNA	914	DNA	6	0.946	0.88	0.89
Primates	order	Mammalia	class	(+)ssRNA	914	DNA	7	0.968	0.94	0.89
Primates	order	Mammalia	class	(+)ssRNA	914	DNA	8	0.968	0.95	0.85
Primates	order	Mammalia	class	(+)ssRNA	914	DNA	9	0.9640000000000001	0.97	0.85
Primates	order	Mammalia	class	(+)ssRNA	914	AA	1	0.904	0.88	0.78
Primates	order	Mammalia	class	(+)ssRNA	914	AA	2	0.915	0.83	0.86
Primates	order	Mammalia	class	(+)ssRNA	914	AA	3	0.9570000000000001	0.93	0.87
Primates	order	Mammalia	class	(+)ssRNA	914	AA	4	0.961	0.94	0.86
Primates	order	Mammalia	class	(+)ssRNA	914	PC	1	0.759	0.66	0.75
Primates	order	Mammalia	class	(+)ssRNA	914	PC	2	0.871	0.9	0.72
Primates	order	Mammalia	class	(+)ssRNA	914	PC	3	0.912	0.85	0.88
Primates	order	Mammalia	class	(+)ssRNA	914	PC	4	0.9440000000000001	0.9	0.91
Primates	order	Mammalia	class	(+)ssRNA	914	PC	5	0.9570000000000001	0.93	0.86
Primates	order	Mammalia	class	(+)ssRNA	914	PC	6	0.9640000000000001	0.94	0.85
Primates	order	Mammalia	class	(+)ssRNA	914	Domains	0	0.935	0.91	0.89
Primates	order	Mammalia	class	(-)ssRNA	218	DNA	1	0.34700000000000003	0.0	1.0
Primates	order	Mammalia	class	(-)ssRNA	218	DNA	2	0.768	0.72	0.7
Primates	order	Mammalia	class	(-)ssRNA	218	DNA	3	0.6409999999999999	0.44	0.87
Primates	order	Mammalia	class	(-)ssRNA	218	DNA	4	0.6729999999999999	0.56	0.77
Primates	order	Mammalia	class	(-)ssRNA	218	DNA	5	0.787	0.6	0.83
Primates	order	Mammalia	class	(-)ssRNA	218	DNA	6	0.8079999999999999	0.68	0.83
Primates	order	Mammalia	class	(-)ssRNA	218	DNA	7	0.8270000000000001	0.64	0.8
Primates	order	Mammalia	class	(-)ssRNA	218	DNA	8	0.851	0.68	0.83
Primates	order	Mammalia	class	(-)ssRNA	218	DNA	9	0.852	0.48	0.83
Primates	order	Mammalia	class	(-)ssRNA	218	AA	1	0.72	0.6	0.83
Primates	order	Mammalia	class	(-)ssRNA	218	AA	2	0.7290000000000001	0.52	0.87
Primates	order	Mammalia	class	(-)ssRNA	218	AA	3	0.8240000000000001	0.56	0.77
Primates	order	Mammalia	class	(-)ssRNA	218	AA	4	0.825	0.56	0.8
Primates	order	Mammalia	class	(-)ssRNA	218	PC	1	0.68	0.6	0.63
Primates	order	Mammalia	class	(-)ssRNA	218	PC	2	0.66	0.6	0.67
Primates	order	Mammalia	class	(-)ssRNA	218	PC	3	0.617	0.56	0.67
Primates	order	Mammalia	class	(-)ssRNA	218	PC	4	0.753	0.6	0.7
Primates	order	Mammalia	class	(-)ssRNA	218	PC	5	0.8	0.64	0.77
Primates	order	Mammalia	class	(-)ssRNA	218	PC	6	0.812	0.6	0.77
Primates	order	Mammalia	class	(-)ssRNA	218	Domains	0	0.84	0.8	0.77
Carnivora	order	Mammalia	class	dsDNA	118	DNA	1	0.616	0.07	0.88
Carnivora	order	Mammalia	class	dsDNA	118	DNA	2	0.451	0.29	0.56
Carnivora	order	Mammalia	class	dsDNA	118	DNA	3	0.647	0.43	0.75
Carnivora	order	Mammalia	class	dsDNA	118	DNA	4	0.746	0.57	0.88
Carnivora	order	Mammalia	class	dsDNA	118	DNA	5	0.79	0.64	0.88
Carnivora	order	Mammalia	class	dsDNA	118	DNA	6	0.826	0.64	0.88
Carnivora	order	Mammalia	class	dsDNA	118	DNA	7	0.893	0.64	0.94
Carnivora	order	Mammalia	class	dsDNA	118	DNA	8	0.92	0.64	0.94
Carnivora	order	Mammalia	class	dsDNA	118	DNA	9	0.888	0.57	0.88
Carnivora	order	Mammalia	class	dsDNA	118	AA	1	0.625	0.71	0.62
Carnivora	order	Mammalia	class	dsDNA	118	AA	2	0.8170000000000001	0.5	0.94
Carnivora	order	Mammalia	class	dsDNA	118	AA	3	0.83	0.71	0.88
Carnivora	order	Mammalia	class	dsDNA	118	AA	4	0.938	1.0	0.88
Carnivora	order	Mammalia	class	dsDNA	118	PC	1	0.705	0.5	0.69
Carnivora	order	Mammalia	class	dsDNA	118	PC	2	0.643	0.5	0.62
Carnivora	order	Mammalia	class	dsDNA	118	PC	3	0.795	0.79	0.69
Carnivora	order	Mammalia	class	dsDNA	118	PC	4	0.8440000000000001	0.71	0.94
Carnivora	order	Mammalia	class	dsDNA	118	PC	5	0.9109999999999999	0.86	0.69
Carnivora	order	Mammalia	class	dsDNA	118	PC	6	0.946	0.93	0.81
Carnivora	order	Mammalia	class	dsDNA	118	Domains	0	0.701	0.57	0.81
Carnivora	order	Mammalia	class	ssDNA	94	DNA	1	0.608	0.0	1.0
Carnivora	order	Mammalia	class	ssDNA	94	DNA	2	0.622	0.27	0.62
Carnivora	order	Mammalia	class	ssDNA	94	DNA	3	0.65	0.64	0.54
Carnivora	order	Mammalia	class	ssDNA	94	DNA	4	0.6920000000000001	0.55	0.54
Carnivora	order	Mammalia	class	ssDNA	94	DNA	5	0.755	0.82	0.62
Carnivora	order	Mammalia	class	ssDNA	94	DNA	6	0.853	0.82	0.77
Carnivora	order	Mammalia	class	ssDNA	94	DNA	7	0.8390000000000001	0.64	0.77
Carnivora	order	Mammalia	class	ssDNA	94	DNA	8	0.8390000000000001	0.55	0.92
Carnivora	order	Mammalia	class	ssDNA	94	DNA	9	0.8109999999999999	0.36	1.0
Carnivora	order	Mammalia	class	ssDNA	94	AA	1	0.392	0.27	0.62
Carnivora	order	Mammalia	class	ssDNA	94	AA	2	0.8109999999999999	0.64	0.85
Carnivora	order	Mammalia	class	ssDNA	94	AA	3	0.867	0.45	0.92
Carnivora	order	Mammalia	class	ssDNA	94	AA	4	0.8809999999999999	0.45	1.0
Carnivora	order	Mammalia	class	ssDNA	94	PC	1	0.406	0.18	0.46
Carnivora	order	Mammalia	class	ssDNA	94	PC	2	0.79	0.55	0.85
Carnivora	order	Mammalia	class	ssDNA	94	PC	3	0.8320000000000001	0.55	0.92
Carnivora	order	Mammalia	class	ssDNA	94	PC	4	0.825	0.36	0.85
Carnivora	order	Mammalia	class	ssDNA	94	PC	5	0.762	0.36	1.0
Carnivora	order	Mammalia	class	ssDNA	94	PC	6	0.8390000000000001	0.36	0.92
Carnivora	order	Mammalia	class	ssDNA	94	Domains	0	0.615	0.36	0.69
Carnivora	order	Mammalia	class	(+)ssRNA	117	DNA	1	0.7020000000000001	0.8	0.53
Carnivora	order	Mammalia	class	(+)ssRNA	117	DNA	2	0.68	0.67	0.6
Carnivora	order	Mammalia	class	(+)ssRNA	117	DNA	3	0.8220000000000001	0.73	0.6
Carnivora	order	Mammalia	class	(+)ssRNA	117	DNA	4	0.804	0.8	0.67
Carnivora	order	Mammalia	class	(+)ssRNA	117	DNA	5	0.8490000000000001	1.0	0.6
Carnivora	order	Mammalia	class	(+)ssRNA	117	DNA	6	0.8759999999999999	1.0	0.6
Carnivora	order	Mammalia	class	(+)ssRNA	117	DNA	7	0.9109999999999999	1.0	0.6
Carnivora	order	Mammalia	class	(+)ssRNA	117	DNA	8	0.9329999999999999	1.0	0.53
Carnivora	order	Mammalia	class	(+)ssRNA	117	DNA	9	0.884	1.0	0.53
Carnivora	order	Mammalia	class	(+)ssRNA	117	AA	1	0.662	0.73	0.73
Carnivora	order	Mammalia	class	(+)ssRNA	117	AA	2	0.8440000000000001	0.67	0.67
Carnivora	order	Mammalia	class	(+)ssRNA	117	AA	3	0.9420000000000001	1.0	0.73
Carnivora	order	Mammalia	class	(+)ssRNA	117	AA	4	0.982	1.0	0.6
Carnivora	order	Mammalia	class	(+)ssRNA	117	PC	1	0.6759999999999999	0.73	0.67
Carnivora	order	Mammalia	class	(+)ssRNA	117	PC	2	0.72	0.67	0.73
Carnivora	order	Mammalia	class	(+)ssRNA	117	PC	3	0.818	0.73	0.73
Carnivora	order	Mammalia	class	(+)ssRNA	117	PC	4	0.92	0.93	0.6
Carnivora	order	Mammalia	class	(+)ssRNA	117	PC	5	0.924	0.93	0.67
Carnivora	order	Mammalia	class	(+)ssRNA	117	PC	6	0.956	1.0	0.67
Carnivora	order	Mammalia	class	(+)ssRNA	117	Domains	0	0.867	1.0	0.8
Rodentia	order	Mammalia	class	dsDNA	107	DNA	1	0.5489999999999999	0.31	0.64
Rodentia	order	Mammalia	class	dsDNA	107	DNA	2	0.731	0.77	0.57
Rodentia	order	Mammalia	class	dsDNA	107	DNA	3	0.8240000000000001	0.77	0.64
Rodentia	order	Mammalia	class	dsDNA	107	DNA	4	0.764	0.77	0.57
Rodentia	order	Mammalia	class	dsDNA	107	DNA	5	0.813	0.92	0.57
Rodentia	order	Mammalia	class	dsDNA	107	DNA	6	0.885	0.92	0.64
Rodentia	order	Mammalia	class	dsDNA	107	DNA	7	0.841	0.69	0.79
Rodentia	order	Mammalia	class	dsDNA	107	DNA	8	0.81	0.54	0.86
Rodentia	order	Mammalia	class	dsDNA	107	DNA	9	0.775	0.31	0.93
Rodentia	order	Mammalia	class	dsDNA	107	AA	1	0.8190000000000001	0.69	0.93
Rodentia	order	Mammalia	class	dsDNA	107	AA	2	0.8240000000000001	0.69	0.86
Rodentia	order	Mammalia	class	dsDNA	107	AA	3	0.775	0.54	0.79
Rodentia	order	Mammalia	class	dsDNA	107	AA	4	0.9009999999999999	0.23	0.93
Rodentia	order	Mammalia	class	dsDNA	107	PC	1	0.643	0.77	0.43
Rodentia	order	Mammalia	class	dsDNA	107	PC	2	0.865	0.85	0.79
Rodentia	order	Mammalia	class	dsDNA	107	PC	3	0.907	0.85	0.86
Rodentia	order	Mammalia	class	dsDNA	107	PC	4	0.846	0.77	0.93
Rodentia	order	Mammalia	class	dsDNA	107	PC	5	0.797	0.31	0.93
Rodentia	order	Mammalia	class	dsDNA	107	PC	6	0.9179999999999999	0.31	0.93
Rodentia	order	Mammalia	class	dsDNA	107	Domains	0	0.61	0.77	0.57
Rodentia	order	Mammalia	class	dsDNA	110	DNA	1	0.45399999999999996	0.21	0.86
Rodentia	order	Mammalia	class	dsDNA	110	DNA	2	0.735	0.36	0.79
Rodentia	order	Mammalia	class	dsDNA	110	DNA	3	0.76	0.57	0.86
Rodentia	order	Mammalia	class	dsDNA	110	DNA	4	0.7759999999999999	0.57	0.93
Rodentia	order	Mammalia	class	dsDNA	110	DNA	5	0.8059999999999999	0.64	0.86
Rodentia	order	Mammalia	class	dsDNA	110	DNA	6	0.7959999999999999	0.71	0.86
Rodentia	order	Mammalia	class	dsDNA	110	DNA	7	0.8370000000000001	0.64	0.86
Rodentia	order	Mammalia	class	dsDNA	110	DNA	8	0.7759999999999999	0.5	0.79
Rodentia	order	Mammalia	class	dsDNA	110	DNA	9	0.7759999999999999	0.43	0.93
Rodentia	order	Mammalia	class	dsDNA	110	AA	1	0.821	0.79	0.79
Rodentia	order	Mammalia	class	dsDNA	110	AA	2	0.852	0.71	0.79
Rodentia	order	Mammalia	class	dsDNA	110	AA	3	0.816	0.71	0.71
Rodentia	order	Mammalia	class	dsDNA	110	AA	4	0.878	0.43	0.93
Rodentia	order	Mammalia	class	dsDNA	110	PC	1	0.745	0.71	0.64
Rodentia	order	Mammalia	class	dsDNA	110	PC	2	0.8420000000000001	0.79	0.86
Rodentia	order	Mammalia	class	dsDNA	110	PC	3	0.8370000000000001	0.71	0.79
Rodentia	order	Mammalia	class	dsDNA	110	PC	4	0.7759999999999999	0.71	0.71
Rodentia	order	Mammalia	class	dsDNA	110	PC	5	0.821	0.5	0.79
Rodentia	order	Mammalia	class	dsDNA	110	PC	6	0.847	0.5	1.0
Rodentia	order	Mammalia	class	dsDNA	110	Domains	0	0.768	0.71	0.64
Rodentia	order	Mammalia	class	(+)ssRNA	269	DNA	1	0.573	0.39	0.57
Rodentia	order	Mammalia	class	(+)ssRNA	269	DNA	2	0.838	0.73	0.8
Rodentia	order	Mammalia	class	(+)ssRNA	269	DNA	3	0.868	0.67	0.94
Rodentia	order	Mammalia	class	(+)ssRNA	269	DNA	4	0.833	0.73	0.86
Rodentia	order	Mammalia	class	(+)ssRNA	269	DNA	5	0.912	0.82	0.83
Rodentia	order	Mammalia	class	(+)ssRNA	269	DNA	6	0.816	0.76	0.74
Rodentia	order	Mammalia	class	(+)ssRNA	269	DNA	7	0.831	0.79	0.74
Rodentia	order	Mammalia	class	(+)ssRNA	269	DNA	8	0.9129999999999999	0.76	0.89
Rodentia	order	Mammalia	class	(+)ssRNA	269	DNA	9	0.8909999999999999	0.76	0.8
Rodentia	order	Mammalia	class	(+)ssRNA	269	AA	1	0.853	0.7	0.94
Rodentia	order	Mammalia	class	(+)ssRNA	269	AA	2	0.909	0.79	0.86
Rodentia	order	Mammalia	class	(+)ssRNA	269	AA	3	0.858	0.73	0.71
Rodentia	order	Mammalia	class	(+)ssRNA	269	AA	4	0.9490000000000001	0.82	0.94
Rodentia	order	Mammalia	class	(+)ssRNA	269	PC	1	0.711	0.73	0.74
Rodentia	order	Mammalia	class	(+)ssRNA	269	PC	2	0.873	0.7	0.89
Rodentia	order	Mammalia	class	(+)ssRNA	269	PC	3	0.8690000000000001	0.79	0.77
Rodentia	order	Mammalia	class	(+)ssRNA	269	PC	4	0.816	0.79	0.8
Rodentia	order	Mammalia	class	(+)ssRNA	269	PC	5	0.878	0.82	0.74
Rodentia	order	Mammalia	class	(+)ssRNA	269	PC	6	0.935	0.79	0.89
Rodentia	order	Mammalia	class	(+)ssRNA	269	Domains	0	0.794	0.73	0.91
Rodentia	order	Mammalia	class	(-)ssRNA	134	DNA	1	0.45799999999999996	1.0	0.0
Rodentia	order	Mammalia	class	(-)ssRNA	134	DNA	2	0.785	0.94	0.69
Rodentia	order	Mammalia	class	(-)ssRNA	134	DNA	3	0.667	0.78	0.5
Rodentia	order	Mammalia	class	(-)ssRNA	134	DNA	4	0.72	0.56	0.75
Rodentia	order	Mammalia	class	(-)ssRNA	134	DNA	5	0.75	0.83	0.69
Rodentia	order	Mammalia	class	(-)ssRNA	134	DNA	6	0.7879999999999999	0.78	0.62
Rodentia	order	Mammalia	class	(-)ssRNA	134	DNA	7	0.809	0.83	0.75
Rodentia	order	Mammalia	class	(-)ssRNA	134	DNA	8	0.83	0.89	0.69
Rodentia	order	Mammalia	class	(-)ssRNA	134	DNA	9	0.847	0.94	0.69
Rodentia	order	Mammalia	class	(-)ssRNA	134	AA	1	0.878	0.89	0.75
Rodentia	order	Mammalia	class	(-)ssRNA	134	AA	2	0.927	0.89	0.75
Rodentia	order	Mammalia	class	(-)ssRNA	134	AA	3	0.892	0.89	0.75
Rodentia	order	Mammalia	class	(-)ssRNA	134	AA	4	0.847	0.83	0.62
Rodentia	order	Mammalia	class	(-)ssRNA	134	PC	1	0.847	0.78	0.88
Rodentia	order	Mammalia	class	(-)ssRNA	134	PC	2	0.91	0.83	0.75
Rodentia	order	Mammalia	class	(-)ssRNA	134	PC	3	0.764	0.78	0.62
Rodentia	order	Mammalia	class	(-)ssRNA	134	PC	4	0.823	0.78	0.69
Rodentia	order	Mammalia	class	(-)ssRNA	134	PC	5	0.8190000000000001	0.83	0.69
Rodentia	order	Mammalia	class	(-)ssRNA	134	PC	6	0.8190000000000001	0.83	0.62
Rodentia	order	Mammalia	class	(-)ssRNA	134	Domains	0	0.802	0.83	0.75
Chiroptera	order	Mammalia	class	dsDNA	106	DNA	1	0.61	0.54	0.79
Chiroptera	order	Mammalia	class	dsDNA	106	DNA	2	0.7909999999999999	0.69	0.5
Chiroptera	order	Mammalia	class	dsDNA	106	DNA	3	0.951	0.85	0.79
Chiroptera	order	Mammalia	class	dsDNA	106	DNA	4	0.8240000000000001	0.77	0.71
Chiroptera	order	Mammalia	class	dsDNA	106	DNA	5	0.758	0.69	0.71
Chiroptera	order	Mammalia	class	dsDNA	106	DNA	6	0.775	0.62	0.71
Chiroptera	order	Mammalia	class	dsDNA	106	DNA	7	0.797	0.69	0.79
Chiroptera	order	Mammalia	class	dsDNA	106	DNA	8	0.846	0.77	0.71
Chiroptera	order	Mammalia	class	dsDNA	106	DNA	9	0.89	0.77	0.86
Chiroptera	order	Mammalia	class	dsDNA	106	AA	1	0.731	0.69	0.71
Chiroptera	order	Mammalia	class	dsDNA	106	AA	2	0.753	0.54	0.71
Chiroptera	order	Mammalia	class	dsDNA	106	AA	3	0.758	0.92	0.71
Chiroptera	order	Mammalia	class	dsDNA	106	AA	4	0.857	0.92	0.71
Chiroptera	order	Mammalia	class	dsDNA	106	PC	1	0.604	0.62	0.29
Chiroptera	order	Mammalia	class	dsDNA	106	PC	2	0.758	0.69	0.57
Chiroptera	order	Mammalia	class	dsDNA	106	PC	3	0.863	0.77	0.93
Chiroptera	order	Mammalia	class	dsDNA	106	PC	4	0.797	0.69	0.86
Chiroptera	order	Mammalia	class	dsDNA	106	PC	5	0.8959999999999999	0.92	0.79
Chiroptera	order	Mammalia	class	dsDNA	106	PC	6	0.885	0.85	0.71
Chiroptera	order	Mammalia	class	dsDNA	106	Domains	0	0.519	0.62	0.64
Chiroptera	order	Mammalia	class	ssDNA	101	DNA	1	0.7020000000000001	0.5	0.93
Chiroptera	order	Mammalia	class	ssDNA	101	DNA	2	0.804	0.92	0.64
Chiroptera	order	Mammalia	class	ssDNA	101	DNA	3	0.863	1.0	0.57
Chiroptera	order	Mammalia	class	ssDNA	101	DNA	4	0.6729999999999999	0.67	0.57
Chiroptera	order	Mammalia	class	ssDNA	101	DNA	5	0.7979999999999999	0.92	0.57
Chiroptera	order	Mammalia	class	ssDNA	101	DNA	6	0.887	0.92	0.57
Chiroptera	order	Mammalia	class	ssDNA	101	DNA	7	0.8809999999999999	0.92	0.64
Chiroptera	order	Mammalia	class	ssDNA	101	DNA	8	0.94	0.92	0.71
Chiroptera	order	Mammalia	class	ssDNA	101	DNA	9	0.935	0.92	0.71
Chiroptera	order	Mammalia	class	ssDNA	101	AA	1	0.768	0.83	0.5
Chiroptera	order	Mammalia	class	ssDNA	101	AA	2	0.845	0.92	0.5
Chiroptera	order	Mammalia	class	ssDNA	101	AA	3	0.863	1.0	0.64
Chiroptera	order	Mammalia	class	ssDNA	101	AA	4	0.917	0.33	1.0
Chiroptera	order	Mammalia	class	ssDNA	101	PC	1	0.762	0.67	0.64
Chiroptera	order	Mammalia	class	ssDNA	101	PC	2	0.804	0.92	0.71
Chiroptera	order	Mammalia	class	ssDNA	101	PC	3	0.946	1.0	0.71
Chiroptera	order	Mammalia	class	ssDNA	101	PC	4	0.8270000000000001	0.92	0.64
Chiroptera	order	Mammalia	class	ssDNA	101	PC	5	0.929	0.92	0.57
Chiroptera	order	Mammalia	class	ssDNA	101	PC	6	0.9109999999999999	0.92	0.86
Chiroptera	order	Mammalia	class	ssDNA	101	Domains	0	0.7140000000000001	0.75	0.64
Chiroptera	order	Mammalia	class	(+)ssRNA	197	DNA	1	0.65	0.6	0.72
Chiroptera	order	Mammalia	class	(+)ssRNA	197	DNA	2	0.866	0.88	0.68
Chiroptera	order	Mammalia	class	(+)ssRNA	197	DNA	3	0.9470000000000001	0.88	0.8
Chiroptera	order	Mammalia	class	(+)ssRNA	197	DNA	4	0.862	0.8	0.84
Chiroptera	order	Mammalia	class	(+)ssRNA	197	DNA	5	0.92	0.88	0.8
Chiroptera	order	Mammalia	class	(+)ssRNA	197	DNA	6	0.9540000000000001	0.92	0.76
Chiroptera	order	Mammalia	class	(+)ssRNA	197	DNA	7	0.9490000000000001	0.96	0.76
Chiroptera	order	Mammalia	class	(+)ssRNA	197	DNA	8	0.9259999999999999	0.8	0.76
Chiroptera	order	Mammalia	class	(+)ssRNA	197	DNA	9	0.925	0.76	0.88
Chiroptera	order	Mammalia	class	(+)ssRNA	197	AA	1	0.802	0.76	0.72
Chiroptera	order	Mammalia	class	(+)ssRNA	197	AA	2	0.846	0.84	0.76
Chiroptera	order	Mammalia	class	(+)ssRNA	197	AA	3	0.946	0.84	0.84
Chiroptera	order	Mammalia	class	(+)ssRNA	197	AA	4	0.973	0.92	0.8
Chiroptera	order	Mammalia	class	(+)ssRNA	197	PC	1	0.7120000000000001	0.8	0.72
Chiroptera	order	Mammalia	class	(+)ssRNA	197	PC	2	0.774	0.72	0.72
Chiroptera	order	Mammalia	class	(+)ssRNA	197	PC	3	0.76	0.76	0.76
Chiroptera	order	Mammalia	class	(+)ssRNA	197	PC	4	0.904	0.84	0.76
Chiroptera	order	Mammalia	class	(+)ssRNA	197	PC	5	0.9570000000000001	0.88	0.8
Chiroptera	order	Mammalia	class	(+)ssRNA	197	PC	6	0.97	0.88	0.88
Chiroptera	order	Mammalia	class	(+)ssRNA	197	Domains	0	0.96	0.96	0.92
Chiroptera	order	Mammalia	class	(-)ssRNA	88	DNA	1	0.653	0.0	1.0
Chiroptera	order	Mammalia	class	(-)ssRNA	88	DNA	2	0.612	0.55	0.82
Chiroptera	order	Mammalia	class	(-)ssRNA	88	DNA	3	0.62	0.55	0.73
Chiroptera	order	Mammalia	class	(-)ssRNA	88	DNA	4	0.6609999999999999	0.45	0.82
Chiroptera	order	Mammalia	class	(-)ssRNA	88	DNA	5	0.6609999999999999	0.36	0.91
Chiroptera	order	Mammalia	class	(-)ssRNA	88	DNA	6	0.653	0.45	0.91
Chiroptera	order	Mammalia	class	(-)ssRNA	88	DNA	7	0.669	0.55	0.91
Chiroptera	order	Mammalia	class	(-)ssRNA	88	DNA	8	0.669	0.55	1.0
Chiroptera	order	Mammalia	class	(-)ssRNA	88	DNA	9	0.711	0.18	1.0
Chiroptera	order	Mammalia	class	(-)ssRNA	88	AA	1	0.769	0.55	0.82
Chiroptera	order	Mammalia	class	(-)ssRNA	88	AA	2	0.727	0.55	0.91
Chiroptera	order	Mammalia	class	(-)ssRNA	88	AA	3	0.851	0.73	0.91
Chiroptera	order	Mammalia	class	(-)ssRNA	88	AA	4	0.868	0.64	1.0
Chiroptera	order	Mammalia	class	(-)ssRNA	88	PC	1	0.636	0.45	0.91
Chiroptera	order	Mammalia	class	(-)ssRNA	88	PC	2	0.545	0.36	0.55
Chiroptera	order	Mammalia	class	(-)ssRNA	88	PC	3	0.736	0.45	0.91
Chiroptera	order	Mammalia	class	(-)ssRNA	88	PC	4	0.835	0.73	0.91
Chiroptera	order	Mammalia	class	(-)ssRNA	88	PC	5	0.8759999999999999	0.73	0.91
Chiroptera	order	Mammalia	class	(-)ssRNA	88	PC	6	0.851	0.73	0.91
Chiroptera	order	Mammalia	class	(-)ssRNA	88	Domains	0	0.777	0.82	0.73
Arachnida	class	Arthropoda	phylum	(-)ssRNA	72	DNA	1	0.935	0.82	0.86
Arachnida	class	Arthropoda	phylum	(-)ssRNA	72	DNA	2	0.935	0.91	0.71
Arachnida	class	Arthropoda	phylum	(-)ssRNA	72	DNA	3	0.753	0.73	0.71
Arachnida	class	Arthropoda	phylum	(-)ssRNA	72	DNA	4	0.948	0.82	1.0
Arachnida	class	Arthropoda	phylum	(-)ssRNA	72	DNA	5	1.0	0.91	1.0
Arachnida	class	Arthropoda	phylum	(-)ssRNA	72	DNA	6	0.961	0.91	0.86
Arachnida	class	Arthropoda	phylum	(-)ssRNA	72	DNA	7	0.961	0.91	0.86
Arachnida	class	Arthropoda	phylum	(-)ssRNA	72	DNA	8	0.961	0.91	0.71
Arachnida	class	Arthropoda	phylum	(-)ssRNA	72	DNA	9	0.961	1.0	0.43
Arachnida	class	Arthropoda	phylum	(-)ssRNA	72	AA	1	0.922	0.91	1.0
Arachnida	class	Arthropoda	phylum	(-)ssRNA	72	AA	2	1.0	0.91	1.0
Arachnida	class	Arthropoda	phylum	(-)ssRNA	72	AA	3	0.961	0.91	0.71
Arachnida	class	Arthropoda	phylum	(-)ssRNA	72	AA	4	0.948	1.0	0.14
Arachnida	class	Arthropoda	phylum	(-)ssRNA	72	PC	1	0.9740000000000001	0.91	0.71
Arachnida	class	Arthropoda	phylum	(-)ssRNA	72	PC	2	0.935	0.82	0.71
Arachnida	class	Arthropoda	phylum	(-)ssRNA	72	PC	3	1.0	1.0	1.0
Arachnida	class	Arthropoda	phylum	(-)ssRNA	72	PC	4	0.987	1.0	0.71
Arachnida	class	Arthropoda	phylum	(-)ssRNA	72	PC	5	0.961	1.0	0.14
Arachnida	class	Arthropoda	phylum	(-)ssRNA	72	PC	6	0.091	1.0	0.14
Arachnida	class	Arthropoda	phylum	(-)ssRNA	72	Domains	0	0.8959999999999999	0.91	0.71
Bos taurus	species	Bovidae	family	all	114	DNA	1	0.505	0.4	0.57
Bos taurus	species	Bovidae	family	all	114	DNA	2	0.5429999999999999	0.47	0.36
Bos taurus	species	Bovidae	family	all	114	DNA	3	0.424	0.6	0.57
Bos taurus	species	Bovidae	family	all	114	DNA	4	0.5429999999999999	0.53	0.43
Bos taurus	species	Bovidae	family	all	114	DNA	5	0.586	0.47	0.5
Bos taurus	species	Bovidae	family	all	114	DNA	6	0.55	0.53	0.5
Bos taurus	species	Bovidae	family	all	114	DNA	7	0.433	0.4	0.43
Bos taurus	species	Bovidae	family	all	114	DNA	8	0.5760000000000001	0.4	0.43
Bos taurus	species	Bovidae	family	all	114	DNA	9	0.524	0.4	0.79
Bos taurus	species	Bovidae	family	all	114	AA	1	0.371	0.53	0.36
Bos taurus	species	Bovidae	family	all	114	AA	2	0.39799999999999996	0.8	0.43
Bos taurus	species	Bovidae	family	all	114	AA	3	0.633	0.47	0.64
Bos taurus	species	Bovidae	family	all	114	AA	4	0.524	0.47	0.64
Bos taurus	species	Bovidae	family	all	114	PC	1	0.429	0.53	0.29
Bos taurus	species	Bovidae	family	all	114	PC	2	0.667	0.6	0.64
Bos taurus	species	Bovidae	family	all	114	PC	3	0.33799999999999997	0.67	0.64
Bos taurus	species	Bovidae	family	all	114	PC	4	0.552	0.47	0.5
Bos taurus	species	Bovidae	family	all	114	PC	5	0.667	0.67	0.57
Bos taurus	species	Bovidae	family	all	114	PC	6	0.5710000000000001	0.53	0.57
Bos taurus	species	Bovidae	family	all	114	Domains	0	0.721	0.8	0.57
Bos	genus	Bovidae	family	all	100	DNA	1	0.49	0.69	0.42
Bos	genus	Bovidae	family	all	100	DNA	2	0.314	0.46	0.75
Bos	genus	Bovidae	family	all	100	DNA	3	0.40399999999999997	0.31	0.58
Bos	genus	Bovidae	family	all	100	DNA	4	0.5770000000000001	0.69	0.5
Bos	genus	Bovidae	family	all	100	DNA	5	0.647	0.54	0.42
Bos	genus	Bovidae	family	all	100	DNA	6	0.462	0.54	0.58
Bos	genus	Bovidae	family	all	100	DNA	7	0.436	0.46	0.58
Bos	genus	Bovidae	family	all	100	DNA	8	0.28800000000000003	0.77	0.67
Bos	genus	Bovidae	family	all	100	DNA	9	0.731	0.85	0.25
Bos	genus	Bovidae	family	all	100	AA	1	0.5710000000000001	0.54	0.5
Bos	genus	Bovidae	family	all	100	AA	2	0.615	0.69	0.5
Bos	genus	Bovidae	family	all	100	AA	3	0.519	0.54	0.5
Bos	genus	Bovidae	family	all	100	AA	4	0.667	0.54	0.58
Bos	genus	Bovidae	family	all	100	PC	1	0.327	0.62	0.67
Bos	genus	Bovidae	family	all	100	PC	2	0.5770000000000001	0.38	0.75
Bos	genus	Bovidae	family	all	100	PC	3	0.66	0.62	0.58
Bos	genus	Bovidae	family	all	100	PC	4	0.731	0.62	0.58
Bos	genus	Bovidae	family	all	100	PC	5	0.718	0.62	0.58
Bos	genus	Bovidae	family	all	100	PC	6	0.7440000000000001	0.77	0.5
Bos	genus	Bovidae	family	all	100	Domains	0	0.526	0.46	0.67
Ovis aries	species	Bovidae	family	all	75	DNA	1	0.478	0.5	0.56
Ovis aries	species	Bovidae	family	all	75	DNA	2	0.444	0.7	0.33
Ovis aries	species	Bovidae	family	all	75	DNA	3	0.33899999999999997	0.4	0.44
Ovis aries	species	Bovidae	family	all	75	DNA	4	0.622	0.4	0.67
Ovis aries	species	Bovidae	family	all	75	DNA	5	0.42200000000000004	0.3	0.44
Ovis aries	species	Bovidae	family	all	75	DNA	6	0.467	0.4	0.44
Ovis aries	species	Bovidae	family	all	75	DNA	7	0.41100000000000003	0.2	0.44
Ovis aries	species	Bovidae	family	all	75	DNA	8	0.578	0.2	0.67
Ovis aries	species	Bovidae	family	all	75	DNA	9	0.667	0.8	0.56
Ovis aries	species	Bovidae	family	all	75	AA	1	0.522	0.4	0.78
Ovis aries	species	Bovidae	family	all	75	AA	2	0.489	0.4	0.78
Ovis aries	species	Bovidae	family	all	75	AA	3	0.633	0.7	0.67
Ovis aries	species	Bovidae	family	all	75	AA	4	0.6	0.8	0.44
Ovis aries	species	Bovidae	family	all	75	PC	1	0.633	0.3	0.56
Ovis aries	species	Bovidae	family	all	75	PC	2	0.456	0.3	0.89
Ovis aries	species	Bovidae	family	all	75	PC	3	0.589	0.6	0.56
Ovis aries	species	Bovidae	family	all	75	PC	4	0.578	0.2	1.0
Ovis aries	species	Bovidae	family	all	75	PC	5	0.544	0.5	0.67
Ovis aries	species	Bovidae	family	all	75	PC	6	0.589	0.8	0.33
Ovis aries	species	Bovidae	family	all	75	Domains	0	0.5	0.7	0.33
Sus scrofa	species	Mammalia	class	all	336	DNA	1	0.48700000000000004	0.43	0.53
Sus scrofa	species	Mammalia	class	all	336	DNA	2	0.649	0.59	0.57
Sus scrofa	species	Mammalia	class	all	336	DNA	3	0.6809999999999999	0.66	0.6
Sus scrofa	species	Mammalia	class	all	336	DNA	4	0.721	0.64	0.65
Sus scrofa	species	Mammalia	class	all	336	DNA	5	0.7190000000000001	0.66	0.7
Sus scrofa	species	Mammalia	class	all	336	DNA	6	0.77	0.64	0.7
Sus scrofa	species	Mammalia	class	all	336	DNA	7	0.847	0.8	0.75
Sus scrofa	species	Mammalia	class	all	336	DNA	8	0.847	0.86	0.68
Sus scrofa	species	Mammalia	class	all	336	DNA	9	0.8540000000000001	0.91	0.68
Sus scrofa	species	Mammalia	class	all	336	AA	1	0.764	0.77	0.72
Sus scrofa	species	Mammalia	class	all	336	AA	2	0.764	0.55	0.75
Sus scrofa	species	Mammalia	class	all	336	AA	3	0.852	0.8	0.72
Sus scrofa	species	Mammalia	class	all	336	AA	4	0.853	0.84	0.65
Sus scrofa	species	Mammalia	class	all	336	PC	1	0.542	0.5	0.55
Sus scrofa	species	Mammalia	class	all	336	PC	2	0.601	0.55	0.6
Sus scrofa	species	Mammalia	class	all	336	PC	3	0.8390000000000001	0.84	0.78
Sus scrofa	species	Mammalia	class	all	336	PC	4	0.8009999999999999	0.68	0.78
Sus scrofa	species	Mammalia	class	all	336	PC	5	0.799	0.66	0.75
Sus scrofa	species	Mammalia	class	all	336	PC	6	0.825	0.89	0.68
Sus scrofa	species	Mammalia	class	all	336	Domains	0	0.713	0.64	0.8
Suidae	family	Mammalia	class	all	336	DNA	1	0.588	0.49	0.63
Suidae	family	Mammalia	class	all	336	DNA	2	0.642	0.67	0.63
Suidae	family	Mammalia	class	all	336	DNA	3	0.695	0.58	0.73
Suidae	family	Mammalia	class	all	336	DNA	4	0.7190000000000001	0.7	0.71
Suidae	family	Mammalia	class	all	336	DNA	5	0.812	0.74	0.83
Suidae	family	Mammalia	class	all	336	DNA	6	0.8390000000000001	0.74	0.8
Suidae	family	Mammalia	class	all	336	DNA	7	0.863	0.72	0.85
Suidae	family	Mammalia	class	all	336	DNA	8	0.8809999999999999	0.72	0.83
Suidae	family	Mammalia	class	all	336	DNA	9	0.882	0.84	0.78
Suidae	family	Mammalia	class	all	336	AA	1	0.728	0.7	0.76
Suidae	family	Mammalia	class	all	336	AA	2	0.8290000000000001	0.63	0.88
Suidae	family	Mammalia	class	all	336	AA	3	0.858	0.7	0.85
Suidae	family	Mammalia	class	all	336	AA	4	0.924	0.91	0.8
Suidae	family	Mammalia	class	all	336	PC	1	0.67	0.7	0.59
Suidae	family	Mammalia	class	all	336	PC	2	0.698	0.58	0.8
Suidae	family	Mammalia	class	all	336	PC	3	0.746	0.67	0.76
Suidae	family	Mammalia	class	all	336	PC	4	0.846	0.67	0.85
Suidae	family	Mammalia	class	all	336	PC	5	0.887	0.72	0.88
Suidae	family	Mammalia	class	all	336	PC	6	0.922	0.88	0.78
Suidae	family	Mammalia	class	all	336	Domains	0	0.7490000000000001	0.7	0.78
Vespertilionidae	family	Chiroptera	order	all	130	DNA	1	0.48200000000000004	0.0	1.0
Vespertilionidae	family	Chiroptera	order	all	130	DNA	2	0.551	0.69	0.12
Vespertilionidae	family	Chiroptera	order	all	130	DNA	3	0.614	0.75	0.29
Vespertilionidae	family	Chiroptera	order	all	130	DNA	4	0.39299999999999996	0.56	0.53
Vespertilionidae	family	Chiroptera	order	all	130	DNA	5	0.629	0.56	0.82
Vespertilionidae	family	Chiroptera	order	all	130	DNA	6	0.7020000000000001	0.62	0.65
Vespertilionidae	family	Chiroptera	order	all	130	DNA	7	0.6759999999999999	0.69	0.53
Vespertilionidae	family	Chiroptera	order	all	130	DNA	8	0.636	0.44	0.76
Vespertilionidae	family	Chiroptera	order	all	130	DNA	9	0.612	0.25	0.88
Vespertilionidae	family	Chiroptera	order	all	130	AA	1	0.504	0.62	0.24
Vespertilionidae	family	Chiroptera	order	all	130	AA	2	0.831	0.69	0.88
Vespertilionidae	family	Chiroptera	order	all	130	AA	3	0.555	0.38	0.71
Vespertilionidae	family	Chiroptera	order	all	130	AA	4	0.6759999999999999	0.38	0.94
Vespertilionidae	family	Chiroptera	order	all	130	PC	1	0.625	0.5	0.47
Vespertilionidae	family	Chiroptera	order	all	130	PC	2	0.408	0.69	0.47
Vespertilionidae	family	Chiroptera	order	all	130	PC	3	0.217	0.81	0.71
Vespertilionidae	family	Chiroptera	order	all	130	PC	4	0.629	0.56	0.71
Vespertilionidae	family	Chiroptera	order	all	130	PC	5	0.691	0.38	0.76
Vespertilionidae	family	Chiroptera	order	all	130	PC	6	0.691	0.38	0.94
Vespertilionidae	family	Chiroptera	order	all	130	Domains	0	0.5589999999999999	0.5	0.53
Phyllostomidae	family	Chiroptera	order	all	77	DNA	1	0.57	0.6	0.3
Phyllostomidae	family	Chiroptera	order	all	77	DNA	2	0.23	0.6	0.8
Phyllostomidae	family	Chiroptera	order	all	77	DNA	3	0.645	0.5	0.9
Phyllostomidae	family	Chiroptera	order	all	77	DNA	4	0.6	0.7	0.7
Phyllostomidae	family	Chiroptera	order	all	77	DNA	5	0.67	0.7	0.7
Phyllostomidae	family	Chiroptera	order	all	77	DNA	6	0.65	0.5	0.5
Phyllostomidae	family	Chiroptera	order	all	77	DNA	7	0.61	0.8	0.5
Phyllostomidae	family	Chiroptera	order	all	77	DNA	8	0.74	1.0	0.3
Phyllostomidae	family	Chiroptera	order	all	77	DNA	9	0.72	1.0	0.3
Phyllostomidae	family	Chiroptera	order	all	77	AA	1	0.36	0.5	0.7
Phyllostomidae	family	Chiroptera	order	all	77	AA	2	0.76	0.7	0.7
Phyllostomidae	family	Chiroptera	order	all	77	AA	3	0.78	1.0	0.3
Phyllostomidae	family	Chiroptera	order	all	77	AA	4	0.79	1.0	0.4
Phyllostomidae	family	Chiroptera	order	all	77	PC	1	0.65	0.5	0.8
Phyllostomidae	family	Chiroptera	order	all	77	PC	2	0.5	0.4	0.9
Phyllostomidae	family	Chiroptera	order	all	77	PC	3	0.62	0.5	0.8
Phyllostomidae	family	Chiroptera	order	all	77	PC	4	0.63	0.6	0.6
Phyllostomidae	family	Chiroptera	order	all	77	PC	5	0.67	0.9	0.4
Phyllostomidae	family	Chiroptera	order	all	77	PC	6	0.79	1.0	0.4
Phyllostomidae	family	Chiroptera	order	all	77	Domains	0	0.575	0.4	0.6
Rhinolophus	genus	Chiroptera	order	all	67	DNA	1	0.486	0.75	0.33
Rhinolophus	genus	Chiroptera	order	all	67	DNA	2	0.6809999999999999	0.75	0.67
Rhinolophus	genus	Chiroptera	order	all	67	DNA	3	0.736	0.88	0.67
Rhinolophus	genus	Chiroptera	order	all	67	DNA	4	0.583	0.62	0.67
Rhinolophus	genus	Chiroptera	order	all	67	DNA	5	0.653	0.62	0.67
Rhinolophus	genus	Chiroptera	order	all	67	DNA	6	0.792	0.88	0.44
Rhinolophus	genus	Chiroptera	order	all	67	DNA	7	0.8190000000000001	0.88	0.67
Rhinolophus	genus	Chiroptera	order	all	67	DNA	8	0.792	0.88	0.56
Rhinolophus	genus	Chiroptera	order	all	67	DNA	9	0.708	0.88	0.44
Rhinolophus	genus	Chiroptera	order	all	67	AA	1	0.5	0.5	0.78
Rhinolophus	genus	Chiroptera	order	all	67	AA	2	0.764	0.5	0.78
Rhinolophus	genus	Chiroptera	order	all	67	AA	3	0.653	0.5	0.56
Rhinolophus	genus	Chiroptera	order	all	67	AA	4	0.778	0.88	0.56
Rhinolophus	genus	Chiroptera	order	all	67	PC	1	0.597	0.38	0.56
Rhinolophus	genus	Chiroptera	order	all	67	PC	2	0.667	0.38	0.89
Rhinolophus	genus	Chiroptera	order	all	67	PC	3	0.8059999999999999	0.88	0.78
Rhinolophus	genus	Chiroptera	order	all	67	PC	4	0.847	0.75	0.67
Rhinolophus	genus	Chiroptera	order	all	67	PC	5	0.833	1.0	0.67
Rhinolophus	genus	Chiroptera	order	all	67	PC	6	0.722	1.0	0.56
Rhinolophus	genus	Chiroptera	order	all	67	Domains	0	0.715	0.75	0.67
Pteropus	genus	Pteropodidae	family	all	58	DNA	1	0.982	0.88	1.0
Pteropus	genus	Pteropodidae	family	all	58	DNA	2	0.821	0.75	0.86
Pteropus	genus	Pteropodidae	family	all	58	DNA	3	0.589	0.5	0.86
Pteropus	genus	Pteropodidae	family	all	58	DNA	4	0.607	0.5	0.71
Pteropus	genus	Pteropodidae	family	all	58	DNA	5	0.679	0.62	0.71
Pteropus	genus	Pteropodidae	family	all	58	DNA	6	0.821	0.62	0.71
Pteropus	genus	Pteropodidae	family	all	58	DNA	7	0.9109999999999999	0.62	0.86
Pteropus	genus	Pteropodidae	family	all	58	DNA	8	1.0	0.5	1.0
Pteropus	genus	Pteropodidae	family	all	58	DNA	9	1.0	0.25	1.0
Pteropus	genus	Pteropodidae	family	all	58	AA	1	0.9109999999999999	0.5	0.86
Pteropus	genus	Pteropodidae	family	all	58	AA	2	0.804	0.5	0.71
Pteropus	genus	Pteropodidae	family	all	58	AA	3	0.8390000000000001	0.0	0.86
Pteropus	genus	Pteropodidae	family	all	58	AA	4	0.804	0.0	1.0
Pteropus	genus	Pteropodidae	family	all	58	PC	1	0.643	0.62	0.86
Pteropus	genus	Pteropodidae	family	all	58	PC	2	1.0	0.62	1.0
Pteropus	genus	Pteropodidae	family	all	58	PC	3	1.0	0.38	1.0
Pteropus	genus	Pteropodidae	family	all	58	PC	4	0.7140000000000001	0.25	1.0
Pteropus	genus	Pteropodidae	family	all	58	PC	5	0.875	0.0	1.0
Pteropus	genus	Pteropodidae	family	all	58	PC	6	0.875	0.0	1.0
Pteropus	genus	Pteropodidae	family	all	58	Domains	0	0.8390000000000001	0.38	1.0
Chiroptera	order	Mammalia	class	all	509	DNA	1	0.601	0.5	0.73
Chiroptera	order	Mammalia	class	all	509	DNA	2	0.7020000000000001	0.56	0.76
Chiroptera	order	Mammalia	class	all	509	DNA	3	0.7390000000000001	0.69	0.68
Chiroptera	order	Mammalia	class	all	509	DNA	4	0.764	0.63	0.74
Chiroptera	order	Mammalia	class	all	509	DNA	5	0.73	0.66	0.67
Chiroptera	order	Mammalia	class	all	509	DNA	6	0.753	0.73	0.76
Chiroptera	order	Mammalia	class	all	509	DNA	7	0.807	0.84	0.68
Chiroptera	order	Mammalia	class	all	509	DNA	8	0.845	0.82	0.73
Chiroptera	order	Mammalia	class	all	509	DNA	9	0.818	0.81	0.65
Chiroptera	order	Mammalia	class	all	509	AA	1	0.718	0.61	0.71
Chiroptera	order	Mammalia	class	all	509	AA	2	0.789	0.76	0.82
Chiroptera	order	Mammalia	class	all	509	AA	3	0.9009999999999999	0.81	0.82
Chiroptera	order	Mammalia	class	all	509	AA	4	0.902	0.95	0.62
Chiroptera	order	Mammalia	class	all	509	PC	1	0.603	0.44	0.76
Chiroptera	order	Mammalia	class	all	509	PC	2	0.713	0.6	0.68
Chiroptera	order	Mammalia	class	all	509	PC	3	0.768	0.69	0.74
Chiroptera	order	Mammalia	class	all	509	PC	4	0.779	0.65	0.7
Chiroptera	order	Mammalia	class	all	509	PC	5	0.848	0.85	0.68
Chiroptera	order	Mammalia	class	all	509	PC	6	0.903	0.85	0.74
Chiroptera	order	Mammalia	class	all	509	Domains	0	0.823	0.76	0.82
Equus caballus	species	Mammalia	class	all	84	DNA	1	0.618	0.73	0.5
Equus caballus	species	Mammalia	class	all	84	DNA	2	0.727	0.73	0.7
Equus caballus	species	Mammalia	class	all	84	DNA	3	0.46399999999999997	0.45	0.7
Equus caballus	species	Mammalia	class	all	84	DNA	4	0.536	0.64	0.5
Equus caballus	species	Mammalia	class	all	84	DNA	5	0.7	0.73	0.5
Equus caballus	species	Mammalia	class	all	84	DNA	6	0.8	0.73	0.8
Equus caballus	species	Mammalia	class	all	84	DNA	7	0.8	0.82	0.8
Equus caballus	species	Mammalia	class	all	84	DNA	8	0.7909999999999999	0.82	0.8
Equus caballus	species	Mammalia	class	all	84	DNA	9	0.809	0.18	0.9
Equus caballus	species	Mammalia	class	all	84	AA	1	0.755	0.91	0.6
Equus caballus	species	Mammalia	class	all	84	AA	2	0.9	0.64	0.9
Equus caballus	species	Mammalia	class	all	84	AA	3	0.809	0.27	0.9
Equus caballus	species	Mammalia	class	all	84	AA	4	0.7909999999999999	0.18	1.0
Equus caballus	species	Mammalia	class	all	84	PC	1	0.7909999999999999	0.64	0.8
Equus caballus	species	Mammalia	class	all	84	PC	2	0.773	0.55	0.9
Equus caballus	species	Mammalia	class	all	84	PC	3	0.873	0.64	0.8
Equus caballus	species	Mammalia	class	all	84	PC	4	0.745	0.55	0.8
Equus caballus	species	Mammalia	class	all	84	PC	5	0.818	0.18	1.0
Equus caballus	species	Mammalia	class	all	84	PC	6	0.9179999999999999	0.18	1.0
Equus caballus	species	Mammalia	class	all	84	Domains	0	0.759	0.55	0.9
Equus	genus	Mammalia	class	all	97	DNA	1	0.285	0.58	0.62
Equus	genus	Mammalia	class	all	97	DNA	2	0.6859999999999999	0.75	0.54
Equus	genus	Mammalia	class	all	97	DNA	3	0.5	0.83	0.69
Equus	genus	Mammalia	class	all	97	DNA	4	0.228	0.75	0.77
Equus	genus	Mammalia	class	all	97	DNA	5	0.763	0.83	0.38
Equus	genus	Mammalia	class	all	97	DNA	6	0.782	0.92	0.38
Equus	genus	Mammalia	class	all	97	DNA	7	0.8140000000000001	0.92	0.54
Equus	genus	Mammalia	class	all	97	DNA	8	0.8270000000000001	1.0	0.54
Equus	genus	Mammalia	class	all	97	DNA	9	0.8140000000000001	0.5	0.85
Equus	genus	Mammalia	class	all	97	AA	1	0.462	0.5	0.46
Equus	genus	Mammalia	class	all	97	AA	2	0.6990000000000001	0.67	0.62
Equus	genus	Mammalia	class	all	97	AA	3	0.7440000000000001	1.0	0.38
Equus	genus	Mammalia	class	all	97	AA	4	0.7240000000000001	0.58	0.62
Equus	genus	Mammalia	class	all	97	PC	1	0.628	0.75	0.38
Equus	genus	Mammalia	class	all	97	PC	2	0.7559999999999999	0.75	0.85
Equus	genus	Mammalia	class	all	97	PC	3	0.667	0.67	0.54
Equus	genus	Mammalia	class	all	97	PC	4	0.769	0.83	0.69
Equus	genus	Mammalia	class	all	97	PC	5	0.763	0.92	0.38
Equus	genus	Mammalia	class	all	97	PC	6	0.679	0.58	0.54
Equus	genus	Mammalia	class	all	97	Domains	0	0.718	0.75	0.62
Equidae	family	Mammalia	class	all	100	DNA	1	0.455	0.38	0.58
Equidae	family	Mammalia	class	all	100	DNA	2	0.506	0.54	0.5
Equidae	family	Mammalia	class	all	100	DNA	3	0.442	0.46	0.5
Equidae	family	Mammalia	class	all	100	DNA	4	0.429	0.31	0.33
Equidae	family	Mammalia	class	all	100	DNA	5	0.519	0.69	0.25
Equidae	family	Mammalia	class	all	100	DNA	6	0.622	0.85	0.42
Equidae	family	Mammalia	class	all	100	DNA	7	0.7559999999999999	0.69	0.75
Equidae	family	Mammalia	class	all	100	DNA	8	0.7440000000000001	0.54	0.83
Equidae	family	Mammalia	class	all	100	DNA	9	0.583	0.23	0.83
Equidae	family	Mammalia	class	all	100	AA	1	0.462	0.38	0.58
Equidae	family	Mammalia	class	all	100	AA	2	0.5770000000000001	0.54	0.5
Equidae	family	Mammalia	class	all	100	AA	3	0.596	0.38	0.67
Equidae	family	Mammalia	class	all	100	AA	4	0.6920000000000001	0.38	0.92
Equidae	family	Mammalia	class	all	100	PC	1	0.308	0.23	0.75
Equidae	family	Mammalia	class	all	100	PC	2	0.519	0.62	0.42
Equidae	family	Mammalia	class	all	100	PC	3	0.564	0.23	0.83
Equidae	family	Mammalia	class	all	100	PC	4	0.545	0.38	0.5
Equidae	family	Mammalia	class	all	100	PC	5	0.679	0.46	0.75
Equidae	family	Mammalia	class	all	100	PC	6	0.7240000000000001	0.31	1.0
Equidae	family	Mammalia	class	all	100	Domains	0	0.647	0.77	0.42
Perissodactyla	order	Mammalia	class	all	99	DNA	1	0.34	0.58	0.77
Perissodactyla	order	Mammalia	class	all	99	DNA	2	0.7979999999999999	0.75	0.62
Perissodactyla	order	Mammalia	class	all	99	DNA	3	0.667	0.67	0.62
Perissodactyla	order	Mammalia	class	all	99	DNA	4	0.596	0.58	0.46
Perissodactyla	order	Mammalia	class	all	99	DNA	5	0.6759999999999999	0.67	0.62
Perissodactyla	order	Mammalia	class	all	99	DNA	6	0.6629999999999999	0.67	0.69
Perissodactyla	order	Mammalia	class	all	99	DNA	7	0.718	0.5	0.85
Perissodactyla	order	Mammalia	class	all	99	DNA	8	0.7440000000000001	0.42	0.92
Perissodactyla	order	Mammalia	class	all	99	DNA	9	0.769	0.08	1.0
Perissodactyla	order	Mammalia	class	all	99	AA	1	0.907	0.92	0.85
Perissodactyla	order	Mammalia	class	all	99	AA	2	0.9229999999999999	0.75	0.92
Perissodactyla	order	Mammalia	class	all	99	AA	3	0.904	0.58	1.0
Perissodactyla	order	Mammalia	class	all	99	AA	4	0.8909999999999999	0.33	1.0
Perissodactyla	order	Mammalia	class	all	99	PC	1	0.8079999999999999	0.75	0.85
Perissodactyla	order	Mammalia	class	all	99	PC	2	0.8140000000000001	0.75	0.92
Perissodactyla	order	Mammalia	class	all	99	PC	3	0.8079999999999999	0.75	0.77
Perissodactyla	order	Mammalia	class	all	99	PC	4	0.769	0.42	0.85
Perissodactyla	order	Mammalia	class	all	99	PC	5	0.9229999999999999	0.5	1.0
Perissodactyla	order	Mammalia	class	all	99	PC	6	0.885	0.33	1.0
Perissodactyla	order	Mammalia	class	all	99	Domains	0	0.6859999999999999	0.75	0.54
Canis lupus	species	Carnivora	order	all	97	DNA	1	0.365	0.46	0.67
Canis lupus	species	Carnivora	order	all	97	DNA	2	0.37799999999999995	0.62	0.42
Canis lupus	species	Carnivora	order	all	97	DNA	3	0.795	0.77	0.83
Canis lupus	species	Carnivora	order	all	97	DNA	4	0.718	0.77	0.75
Canis lupus	species	Carnivora	order	all	97	DNA	5	0.635	0.54	0.75
Canis lupus	species	Carnivora	order	all	97	DNA	6	0.615	0.46	0.83
Canis lupus	species	Carnivora	order	all	97	DNA	7	0.718	0.38	0.92
Canis lupus	species	Carnivora	order	all	97	DNA	8	0.7979999999999999	0.38	0.92
Canis lupus	species	Carnivora	order	all	97	DNA	9	0.7120000000000001	0.38	0.92
Canis lupus	species	Carnivora	order	all	97	AA	1	0.679	0.69	0.75
Canis lupus	species	Carnivora	order	all	97	AA	2	0.795	0.54	0.92
Canis lupus	species	Carnivora	order	all	97	AA	3	0.66	0.31	1.0
Canis lupus	species	Carnivora	order	all	97	AA	4	0.769	0.38	0.83
Canis lupus	species	Carnivora	order	all	97	PC	1	0.635	0.38	0.83
Canis lupus	species	Carnivora	order	all	97	PC	2	0.385	0.69	0.75
Canis lupus	species	Carnivora	order	all	97	PC	3	0.6729999999999999	0.62	0.5
Canis lupus	species	Carnivora	order	all	97	PC	4	0.8009999999999999	0.54	0.92
Canis lupus	species	Carnivora	order	all	97	PC	5	0.6729999999999999	0.46	0.83
Canis lupus	species	Carnivora	order	all	97	PC	6	0.6859999999999999	0.38	0.83
Canis lupus	species	Carnivora	order	all	97	Domains	0	0.721	0.69	0.75
Canidae	family	Carnivora	order	all	106	DNA	1	0.495	0.86	0.38
Canidae	family	Carnivora	order	all	106	DNA	2	0.34600000000000003	0.5	0.62
Canidae	family	Carnivora	order	all	106	DNA	3	0.626	0.43	0.85
Canidae	family	Carnivora	order	all	106	DNA	4	0.659	0.57	0.62
Canidae	family	Carnivora	order	all	106	DNA	5	0.72	0.36	0.77
Canidae	family	Carnivora	order	all	106	DNA	6	0.6920000000000001	0.64	0.54
Canidae	family	Carnivora	order	all	106	DNA	7	0.725	0.64	0.69
Canidae	family	Carnivora	order	all	106	DNA	8	0.695	0.43	0.69
Canidae	family	Carnivora	order	all	106	DNA	9	0.769	0.43	0.85
Canidae	family	Carnivora	order	all	106	AA	1	0.665	0.43	0.77
Canidae	family	Carnivora	order	all	106	AA	2	0.591	0.57	0.77
Canidae	family	Carnivora	order	all	106	AA	3	0.604	0.43	0.69
Canidae	family	Carnivora	order	all	106	AA	4	0.632	0.14	0.85
Canidae	family	Carnivora	order	all	106	PC	1	0.588	0.43	0.62
Canidae	family	Carnivora	order	all	106	PC	2	0.552	0.57	0.54
Canidae	family	Carnivora	order	all	106	PC	3	0.731	0.57	0.77
Canidae	family	Carnivora	order	all	106	PC	4	0.7909999999999999	0.64	0.77
Canidae	family	Carnivora	order	all	106	PC	5	0.703	0.36	0.77
Canidae	family	Carnivora	order	all	106	PC	6	0.6759999999999999	0.21	0.85
Canidae	family	Carnivora	order	all	106	Domains	0	0.588	0.5	0.77
Felis catus	species	Carnivora	order	all	105	DNA	1	0.165	0.46	0.86
Felis catus	species	Carnivora	order	all	105	DNA	2	0.6459999999999999	0.62	0.64
Felis catus	species	Carnivora	order	all	105	DNA	3	0.736	0.77	0.64
Felis catus	species	Carnivora	order	all	105	DNA	4	0.731	0.77	0.71
Felis catus	species	Carnivora	order	all	105	DNA	5	0.7340000000000001	0.62	0.71
Felis catus	species	Carnivora	order	all	105	DNA	6	0.72	0.69	0.64
Felis catus	species	Carnivora	order	all	105	DNA	7	0.643	0.85	0.5
Felis catus	species	Carnivora	order	all	105	DNA	8	0.687	0.85	0.43
Felis catus	species	Carnivora	order	all	105	DNA	9	0.7090000000000001	1.0	0.43
Felis catus	species	Carnivora	order	all	105	AA	1	0.374	0.54	0.57
Felis catus	species	Carnivora	order	all	105	AA	2	0.742	0.69	0.57
Felis catus	species	Carnivora	order	all	105	AA	3	0.648	0.92	0.43
Felis catus	species	Carnivora	order	all	105	AA	4	0.654	0.92	0.43
Felis catus	species	Carnivora	order	all	105	PC	1	0.522	0.54	0.43
Felis catus	species	Carnivora	order	all	105	PC	2	0.7140000000000001	0.69	0.57
Felis catus	species	Carnivora	order	all	105	PC	3	0.659	0.69	0.57
Felis catus	species	Carnivora	order	all	105	PC	4	0.725	0.92	0.43
Felis catus	species	Carnivora	order	all	105	PC	5	0.6920000000000001	0.92	0.43
Felis catus	species	Carnivora	order	all	105	PC	6	0.604	0.92	0.43
Felis catus	species	Carnivora	order	all	105	Domains	0	0.6759999999999999	0.77	0.5
Felis	genus	Carnivora	order	all	105	DNA	1	0.36	0.54	0.64
Felis	genus	Carnivora	order	all	105	DNA	2	0.626	0.54	0.57
Felis	genus	Carnivora	order	all	105	DNA	3	0.6679999999999999	0.69	0.5
Felis	genus	Carnivora	order	all	105	DNA	4	0.604	0.77	0.57
Felis	genus	Carnivora	order	all	105	DNA	5	0.527	0.46	0.43
Felis	genus	Carnivora	order	all	105	DNA	6	0.5710000000000001	0.62	0.57
Felis	genus	Carnivora	order	all	105	DNA	7	0.615	0.62	0.64
Felis	genus	Carnivora	order	all	105	DNA	8	0.6809999999999999	0.92	0.5
Felis	genus	Carnivora	order	all	105	DNA	9	0.725	0.69	0.64
Felis	genus	Carnivora	order	all	105	AA	1	0.23600000000000002	0.23	0.36
Felis	genus	Carnivora	order	all	105	AA	2	0.5329999999999999	0.38	0.79
Felis	genus	Carnivora	order	all	105	AA	3	0.61	0.46	0.71
Felis	genus	Carnivora	order	all	105	AA	4	0.648	0.92	0.43
Felis	genus	Carnivora	order	all	105	PC	1	0.385	0.69	0.64
Felis	genus	Carnivora	order	all	105	PC	2	0.621	0.77	0.5
Felis	genus	Carnivora	order	all	105	PC	3	0.5770000000000001	0.69	0.57
Felis	genus	Carnivora	order	all	105	PC	4	0.588	0.69	0.43
Felis	genus	Carnivora	order	all	105	PC	5	0.736	0.69	0.71
Felis	genus	Carnivora	order	all	105	PC	6	0.687	0.69	0.43
Felis	genus	Carnivora	order	all	105	Domains	0	0.58	0.85	0.36
Felidae	family	Carnivora	order	all	124	DNA	1	0.462	0.27	0.62
Felidae	family	Carnivora	order	all	124	DNA	2	0.55	0.2	0.69
Felidae	family	Carnivora	order	all	124	DNA	3	0.5539999999999999	0.4	0.56
Felidae	family	Carnivora	order	all	124	DNA	4	0.47100000000000003	0.4	0.56
Felidae	family	Carnivora	order	all	124	DNA	5	0.479	0.4	0.62
Felidae	family	Carnivora	order	all	124	DNA	6	0.55	0.53	0.69
Felidae	family	Carnivora	order	all	124	DNA	7	0.562	0.47	0.62
Felidae	family	Carnivora	order	all	124	DNA	8	0.5870000000000001	0.53	0.69
Felidae	family	Carnivora	order	all	124	DNA	9	0.617	0.4	0.69
Felidae	family	Carnivora	order	all	124	AA	1	0.546	0.47	0.62
Felidae	family	Carnivora	order	all	124	AA	2	0.621	0.53	0.62
Felidae	family	Carnivora	order	all	124	AA	3	0.6459999999999999	0.53	0.75
Felidae	family	Carnivora	order	all	124	AA	4	0.625	0.8	0.38
Felidae	family	Carnivora	order	all	124	PC	1	0.633	0.73	0.56
Felidae	family	Carnivora	order	all	124	PC	2	0.629	0.67	0.5
Felidae	family	Carnivora	order	all	124	PC	3	0.5329999999999999	0.53	0.44
Felidae	family	Carnivora	order	all	124	PC	4	0.654	0.87	0.5
Felidae	family	Carnivora	order	all	124	PC	5	0.608	0.67	0.5
Felidae	family	Carnivora	order	all	124	PC	6	0.65	0.87	0.38
Felidae	family	Carnivora	order	all	124	Domains	0	0.544	0.6	0.5
Carnivora	order	Mammalia	class	all	392	DNA	1	0.483	0.41	0.59
Carnivora	order	Mammalia	class	all	392	DNA	2	0.612	0.63	0.51
Carnivora	order	Mammalia	class	all	392	DNA	3	0.721	0.73	0.69
Carnivora	order	Mammalia	class	all	392	DNA	4	0.691	0.63	0.67
Carnivora	order	Mammalia	class	all	392	DNA	5	0.73	0.71	0.63
Carnivora	order	Mammalia	class	all	392	DNA	6	0.6759999999999999	0.63	0.61
Carnivora	order	Mammalia	class	all	392	DNA	7	0.7090000000000001	0.63	0.57
Carnivora	order	Mammalia	class	all	392	DNA	8	0.7090000000000001	0.63	0.59
Carnivora	order	Mammalia	class	all	392	DNA	9	0.713	0.78	0.51
Carnivora	order	Mammalia	class	all	392	AA	1	0.682	0.69	0.65
Carnivora	order	Mammalia	class	all	392	AA	2	0.614	0.57	0.61
Carnivora	order	Mammalia	class	all	392	AA	3	0.7859999999999999	0.8	0.73
Carnivora	order	Mammalia	class	all	392	AA	4	0.843	0.88	0.71
Carnivora	order	Mammalia	class	all	392	PC	1	0.595	0.43	0.69
Carnivora	order	Mammalia	class	all	392	PC	2	0.6409999999999999	0.59	0.65
Carnivora	order	Mammalia	class	all	392	PC	3	0.728	0.73	0.67
Carnivora	order	Mammalia	class	all	392	PC	4	0.758	0.78	0.63
Carnivora	order	Mammalia	class	all	392	PC	5	0.757	0.76	0.61
Carnivora	order	Mammalia	class	all	392	PC	6	0.831	0.84	0.67
Carnivora	order	Mammalia	class	all	392	Domains	0	0.8	0.59	0.71
Pan	genus	Hominidae	family	all	92	DNA	1	0.43700000000000006	1.0	0.0
Pan	genus	Hominidae	family	all	92	DNA	2	0.706	0.86	0.44
Pan	genus	Hominidae	family	all	92	DNA	3	0.627	0.86	0.33
Pan	genus	Hominidae	family	all	92	DNA	4	0.69	1.0	0.44
Pan	genus	Hominidae	family	all	92	DNA	5	0.778	1.0	0.44
Pan	genus	Hominidae	family	all	92	DNA	6	0.825	1.0	0.33
Pan	genus	Hominidae	family	all	92	DNA	7	0.905	1.0	0.33
Pan	genus	Hominidae	family	all	92	DNA	8	0.9129999999999999	1.0	0.44
Pan	genus	Hominidae	family	all	92	DNA	9	0.889	0.93	0.67
Pan	genus	Hominidae	family	all	92	AA	1	0.516	0.93	0.22
Pan	genus	Hominidae	family	all	92	AA	2	0.69	1.0	0.44
Pan	genus	Hominidae	family	all	92	AA	3	0.865	0.79	0.78
Pan	genus	Hominidae	family	all	92	AA	4	0.889	1.0	0.22
Pan	genus	Hominidae	family	all	92	PC	1	0.754	0.93	0.33
Pan	genus	Hominidae	family	all	92	PC	2	0.659	0.86	0.44
Pan	genus	Hominidae	family	all	92	PC	3	0.746	0.93	0.56
Pan	genus	Hominidae	family	all	92	PC	4	0.579	0.86	0.56
Pan	genus	Hominidae	family	all	92	PC	5	0.833	1.0	0.33
Pan	genus	Hominidae	family	all	92	PC	6	0.825	1.0	0.22
Pan	genus	Hominidae	family	all	92	Domains	0	0.865	0.79	0.67
Homo sapiens	species	Hominidae	family	all	79	DNA	1	0.69	0.0	1.0
Homo sapiens	species	Hominidae	family	all	79	DNA	2	0.94	0.8	0.9
Homo sapiens	species	Hominidae	family	all	79	DNA	3	0.93	0.8	0.9
Homo sapiens	species	Hominidae	family	all	79	DNA	4	0.76	0.7	0.8
Homo sapiens	species	Hominidae	family	all	79	DNA	5	0.71	0.5	0.7
Homo sapiens	species	Hominidae	family	all	79	DNA	6	0.86	0.8	0.8
Homo sapiens	species	Hominidae	family	all	79	DNA	7	0.91	0.8	0.8
Homo sapiens	species	Hominidae	family	all	79	DNA	8	0.85	0.9	0.7
Homo sapiens	species	Hominidae	family	all	79	DNA	9	0.79	0.9	0.4
Homo sapiens	species	Hominidae	family	all	79	AA	1	0.16	0.8	0.6
Homo sapiens	species	Hominidae	family	all	79	AA	2	0.83	0.7	0.8
Homo sapiens	species	Hominidae	family	all	79	AA	3	0.79	0.8	0.6
Homo sapiens	species	Hominidae	family	all	79	AA	4	0.82	0.9	0.5
Homo sapiens	species	Hominidae	family	all	79	PC	1	0.82	0.4	1.0
Homo sapiens	species	Hominidae	family	all	79	PC	2	0.8	0.8	0.8
Homo sapiens	species	Hominidae	family	all	79	PC	3	0.73	0.6	0.8
Homo sapiens	species	Hominidae	family	all	79	PC	4	0.89	0.7	0.8
Homo sapiens	species	Hominidae	family	all	79	PC	5	0.76	0.7	0.7
Homo sapiens	species	Hominidae	family	all	79	PC	6	0.77	0.9	0.5
Homo sapiens	species	Hominidae	family	all	79	Domains	0	0.865	0.8	0.6
Homo	genus	Hominidae	family	all	80	DNA	1	0.52	0.0	1.0
Homo	genus	Hominidae	family	all	80	DNA	2	0.67	0.7	0.7
Homo	genus	Hominidae	family	all	80	DNA	3	0.67	0.5	0.7
Homo	genus	Hominidae	family	all	80	DNA	4	0.62	0.7	0.6
Homo	genus	Hominidae	family	all	80	DNA	5	0.66	0.6	0.7
Homo	genus	Hominidae	family	all	80	DNA	6	0.685	0.7	0.6
Homo	genus	Hominidae	family	all	80	DNA	7	0.73	0.6	0.6
Homo	genus	Hominidae	family	all	80	DNA	8	0.69	0.8	0.6
Homo	genus	Hominidae	family	all	80	DNA	9	0.57	0.9	0.4
Homo	genus	Hominidae	family	all	80	AA	1	0.675	0.6	0.6
Homo	genus	Hominidae	family	all	80	AA	2	0.79	0.9	0.7
Homo	genus	Hominidae	family	all	80	AA	3	0.74	0.9	0.4
Homo	genus	Hominidae	family	all	80	AA	4	0.78	0.9	0.6
Homo	genus	Hominidae	family	all	80	PC	1	0.64	0.1	0.7
Homo	genus	Hominidae	family	all	80	PC	2	0.71	0.7	0.7
Homo	genus	Hominidae	family	all	80	PC	3	0.76	0.8	0.7
Homo	genus	Hominidae	family	all	80	PC	4	0.78	0.9	0.6
Homo	genus	Hominidae	family	all	80	PC	5	0.7	0.9	0.6
Homo	genus	Hominidae	family	all	80	PC	6	0.77	0.9	0.5
Homo	genus	Hominidae	family	all	80	Domains	0	0.81	0.9	0.6
Hominidae	family	Primates	order	all	341	DNA	1	0.5760000000000001	0.48	0.55
Hominidae	family	Primates	order	all	341	DNA	2	0.7120000000000001	0.75	0.57
Hominidae	family	Primates	order	all	341	DNA	3	0.741	0.7	0.71
Hominidae	family	Primates	order	all	341	DNA	4	0.745	0.73	0.71
Hominidae	family	Primates	order	all	341	DNA	5	0.764	0.75	0.67
Hominidae	family	Primates	order	all	341	DNA	6	0.805	0.73	0.67
Hominidae	family	Primates	order	all	341	DNA	7	0.821	0.75	0.64
Hominidae	family	Primates	order	all	341	DNA	8	0.8109999999999999	0.84	0.64
Hominidae	family	Primates	order	all	341	DNA	9	0.828	1.0	0.52
Hominidae	family	Primates	order	all	341	AA	1	0.7859999999999999	0.86	0.69
Hominidae	family	Primates	order	all	341	AA	2	0.7609999999999999	0.8	0.76
Hominidae	family	Primates	order	all	341	AA	3	0.815	0.91	0.74
Hominidae	family	Primates	order	all	341	AA	4	0.87	1.0	0.55
Hominidae	family	Primates	order	all	341	PC	1	0.762	0.73	0.62
Hominidae	family	Primates	order	all	341	PC	2	0.7859999999999999	0.82	0.69
Hominidae	family	Primates	order	all	341	PC	3	0.613	0.73	0.62
Hominidae	family	Primates	order	all	341	PC	4	0.784	0.8	0.71
Hominidae	family	Primates	order	all	341	PC	5	0.82	0.93	0.62
Hominidae	family	Primates	order	all	341	PC	6	0.877	0.95	0.55
Hominidae	family	Primates	order	all	341	Domains	0	0.746	0.77	0.69
Macaca mulatta	species	Macaca	genus	all	73	DNA	1	0.7559999999999999	1.0	0.0
Macaca mulatta	species	Macaca	genus	all	73	DNA	2	0.667	1.0	0.22
Macaca mulatta	species	Macaca	genus	all	73	DNA	3	0.644	0.8	0.44
Macaca mulatta	species	Macaca	genus	all	73	DNA	4	0.861	0.8	0.56
Macaca mulatta	species	Macaca	genus	all	73	DNA	5	0.622	0.6	0.56
Macaca mulatta	species	Macaca	genus	all	73	DNA	6	0.389	0.8	0.44
Macaca mulatta	species	Macaca	genus	all	73	DNA	7	0.544	0.8	0.44
Macaca mulatta	species	Macaca	genus	all	73	DNA	8	0.5	0.9	0.44
Macaca mulatta	species	Macaca	genus	all	73	DNA	9	0.522	0.9	0.33
Macaca mulatta	species	Macaca	genus	all	73	AA	1	0.7440000000000001	0.8	0.67
Macaca mulatta	species	Macaca	genus	all	73	AA	2	0.589	0.6	0.78
Macaca mulatta	species	Macaca	genus	all	73	AA	3	0.6779999999999999	0.8	0.44
Macaca mulatta	species	Macaca	genus	all	73	AA	4	0.6779999999999999	0.9	0.44
Macaca mulatta	species	Macaca	genus	all	73	PC	1	1.0	1.0	0.44
Macaca mulatta	species	Macaca	genus	all	73	PC	2	0.7440000000000001	0.7	0.67
Macaca mulatta	species	Macaca	genus	all	73	PC	3	0.7440000000000001	0.5	0.89
Macaca mulatta	species	Macaca	genus	all	73	PC	4	0.628	0.7	0.44
Macaca mulatta	species	Macaca	genus	all	73	PC	5	0.722	0.9	0.44
Macaca mulatta	species	Macaca	genus	all	73	PC	6	0.711	0.9	0.56
Macaca mulatta	species	Macaca	genus	all	73	Domains	0	0.767	0.9	0.56
Macaca	genus	Cercopithecidae	family	all	174	DNA	1	0.753	0.77	0.55
Macaca	genus	Cercopithecidae	family	all	174	DNA	2	0.7440000000000001	0.5	0.73
Macaca	genus	Cercopithecidae	family	all	174	DNA	3	0.8059999999999999	0.68	0.82
Macaca	genus	Cercopithecidae	family	all	174	DNA	4	0.7120000000000001	0.55	0.91
Macaca	genus	Cercopithecidae	family	all	174	DNA	5	0.77	0.64	0.86
Macaca	genus	Cercopithecidae	family	all	174	DNA	6	0.841	0.64	0.86
Macaca	genus	Cercopithecidae	family	all	174	DNA	7	0.847	0.59	0.86
Macaca	genus	Cercopithecidae	family	all	174	DNA	8	0.835	0.59	0.86
Macaca	genus	Cercopithecidae	family	all	174	DNA	9	0.8	0.55	0.86
Macaca	genus	Cercopithecidae	family	all	174	AA	1	0.851	0.82	0.91
Macaca	genus	Cercopithecidae	family	all	174	AA	2	0.74	0.64	0.91
Macaca	genus	Cercopithecidae	family	all	174	AA	3	0.872	0.68	0.86
Macaca	genus	Cercopithecidae	family	all	174	AA	4	0.88	0.45	0.91
Macaca	genus	Cercopithecidae	family	all	174	PC	1	0.76	0.59	0.73
Macaca	genus	Cercopithecidae	family	all	174	PC	2	0.818	0.5	0.82
Macaca	genus	Cercopithecidae	family	all	174	PC	3	0.752	0.59	0.77
Macaca	genus	Cercopithecidae	family	all	174	PC	4	0.8859999999999999	0.68	0.95
Macaca	genus	Cercopithecidae	family	all	174	PC	5	0.8240000000000001	0.55	0.86
Macaca	genus	Cercopithecidae	family	all	174	PC	6	0.8740000000000001	0.5	0.91
Macaca	genus	Cercopithecidae	family	all	174	Domains	0	0.754	0.68	0.77
Chlorocebus aethiops	species	Cercopithecidae	family	all	122	DNA	1	0.65	0.4	0.69
Chlorocebus aethiops	species	Cercopithecidae	family	all	122	DNA	2	0.7440000000000001	0.8	0.69
Chlorocebus aethiops	species	Cercopithecidae	family	all	122	DNA	3	0.5920000000000001	0.67	0.5
Chlorocebus aethiops	species	Cercopithecidae	family	all	122	DNA	4	0.7979999999999999	0.67	0.75
Chlorocebus aethiops	species	Cercopithecidae	family	all	122	DNA	5	0.812	0.73	0.69
Chlorocebus aethiops	species	Cercopithecidae	family	all	122	DNA	6	0.7959999999999999	0.53	0.69
Chlorocebus aethiops	species	Cercopithecidae	family	all	122	DNA	7	0.821	0.67	0.75
Chlorocebus aethiops	species	Cercopithecidae	family	all	122	DNA	8	0.779	0.8	0.62
Chlorocebus aethiops	species	Cercopithecidae	family	all	122	DNA	9	0.7040000000000001	0.87	0.38
Chlorocebus aethiops	species	Cercopithecidae	family	all	122	AA	1	0.871	0.73	0.81
Chlorocebus aethiops	species	Cercopithecidae	family	all	122	AA	2	0.6920000000000001	0.67	0.69
Chlorocebus aethiops	species	Cercopithecidae	family	all	122	AA	3	0.5670000000000001	0.6	0.56
Chlorocebus aethiops	species	Cercopithecidae	family	all	122	AA	4	0.804	0.73	0.69
Chlorocebus aethiops	species	Cercopithecidae	family	all	122	PC	1	0.767	0.8	0.5
Chlorocebus aethiops	species	Cercopithecidae	family	all	122	PC	2	0.5379999999999999	0.53	0.5
Chlorocebus aethiops	species	Cercopithecidae	family	all	122	PC	3	0.6579999999999999	0.67	0.62
Chlorocebus aethiops	species	Cercopithecidae	family	all	122	PC	4	0.7959999999999999	0.87	0.69
Chlorocebus aethiops	species	Cercopithecidae	family	all	122	PC	5	0.754	0.6	0.5
Chlorocebus aethiops	species	Cercopithecidae	family	all	122	PC	6	0.821	0.73	0.62
Chlorocebus aethiops	species	Cercopithecidae	family	all	122	Domains	0	0.6920000000000001	0.73	0.75
Chlorocebus	genus	Cercopithecidae	family	all	138	DNA	1	0.5	0.76	0.5
Chlorocebus	genus	Cercopithecidae	family	all	138	DNA	2	0.5589999999999999	0.71	0.56
Chlorocebus	genus	Cercopithecidae	family	all	138	DNA	3	0.637	0.71	0.44
Chlorocebus	genus	Cercopithecidae	family	all	138	DNA	4	0.7390000000000001	0.71	0.5
Chlorocebus	genus	Cercopithecidae	family	all	138	DNA	5	0.732	0.71	0.56
Chlorocebus	genus	Cercopithecidae	family	all	138	DNA	6	0.6759999999999999	0.82	0.5
Chlorocebus	genus	Cercopithecidae	family	all	138	DNA	7	0.627	0.82	0.5
Chlorocebus	genus	Cercopithecidae	family	all	138	DNA	8	0.65	0.76	0.44
Chlorocebus	genus	Cercopithecidae	family	all	138	DNA	9	0.657	0.76	0.44
Chlorocebus	genus	Cercopithecidae	family	all	138	AA	1	0.644	0.82	0.56
Chlorocebus	genus	Cercopithecidae	family	all	138	AA	2	0.627	0.65	0.56
Chlorocebus	genus	Cercopithecidae	family	all	138	AA	3	0.68	0.76	0.33
Chlorocebus	genus	Cercopithecidae	family	all	138	AA	4	0.742	0.88	0.5
Chlorocebus	genus	Cercopithecidae	family	all	138	PC	1	0.526	0.41	0.56
Chlorocebus	genus	Cercopithecidae	family	all	138	PC	2	0.693	0.65	0.56
Chlorocebus	genus	Cercopithecidae	family	all	138	PC	3	0.755	0.82	0.56
Chlorocebus	genus	Cercopithecidae	family	all	138	PC	4	0.725	0.82	0.5
Chlorocebus	genus	Cercopithecidae	family	all	138	PC	5	0.696	0.88	0.44
Chlorocebus	genus	Cercopithecidae	family	all	138	PC	6	0.742	0.82	0.39
Chlorocebus	genus	Cercopithecidae	family	all	138	Domains	0	0.7659999999999999	0.82	0.5
Cercopithecidae	family	Primates	order	all	349	DNA	1	0.57	0.37	0.53
Cercopithecidae	family	Primates	order	all	349	DNA	2	0.688	0.74	0.47
Cercopithecidae	family	Primates	order	all	349	DNA	3	0.75	0.81	0.62
Cercopithecidae	family	Primates	order	all	349	DNA	4	0.762	0.74	0.62
Cercopithecidae	family	Primates	order	all	349	DNA	5	0.755	0.77	0.69
Cercopithecidae	family	Primates	order	all	349	DNA	6	0.815	0.84	0.67
Cercopithecidae	family	Primates	order	all	349	DNA	7	0.8590000000000001	0.77	0.76
Cercopithecidae	family	Primates	order	all	349	DNA	8	0.88	0.79	0.82
Cercopithecidae	family	Primates	order	all	349	DNA	9	0.885	0.7	0.84
Cercopithecidae	family	Primates	order	all	349	AA	1	0.8270000000000001	0.77	0.76
Cercopithecidae	family	Primates	order	all	349	AA	2	0.8490000000000001	0.86	0.73
Cercopithecidae	family	Primates	order	all	349	AA	3	0.8590000000000001	0.72	0.76
Cercopithecidae	family	Primates	order	all	349	AA	4	0.885	0.58	0.93
Cercopithecidae	family	Primates	order	all	349	PC	1	0.727	0.77	0.64
Cercopithecidae	family	Primates	order	all	349	PC	2	0.7440000000000001	0.79	0.73
Cercopithecidae	family	Primates	order	all	349	PC	3	0.723	0.81	0.6
Cercopithecidae	family	Primates	order	all	349	PC	4	0.852	0.81	0.78
Cercopithecidae	family	Primates	order	all	349	PC	5	0.812	0.65	0.89
Cercopithecidae	family	Primates	order	all	349	PC	6	0.879	0.65	0.91
Cercopithecidae	family	Primates	order	all	349	Domains	0	0.7929999999999999	0.81	0.78
Primates	order	Mammalia	class	all	906	DNA	1	0.5660000000000001	0.11	0.96
Primates	order	Mammalia	class	all	906	DNA	2	0.6729999999999999	0.61	0.64
Primates	order	Mammalia	class	all	906	DNA	3	0.72	0.72	0.64
Primates	order	Mammalia	class	all	906	DNA	4	0.713	0.68	0.7
Primates	order	Mammalia	class	all	906	DNA	5	0.767	0.7	0.79
Primates	order	Mammalia	class	all	906	DNA	6	0.784	0.69	0.77
Primates	order	Mammalia	class	all	906	DNA	7	0.831	0.7	0.76
Primates	order	Mammalia	class	all	906	DNA	8	0.868	0.82	0.74
Primates	order	Mammalia	class	all	906	DNA	9	0.8740000000000001	0.91	0.72
Primates	order	Mammalia	class	all	906	AA	1	0.745	0.65	0.79
Primates	order	Mammalia	class	all	906	AA	2	0.7120000000000001	0.67	0.69
Primates	order	Mammalia	class	all	906	AA	3	0.868	0.81	0.76
Primates	order	Mammalia	class	all	906	AA	4	0.86	0.95	0.66
Primates	order	Mammalia	class	all	906	PC	1	0.623	0.5	0.7
Primates	order	Mammalia	class	all	906	PC	2	0.778	0.73	0.78
Primates	order	Mammalia	class	all	906	PC	3	0.718	0.69	0.77
Primates	order	Mammalia	class	all	906	PC	4	0.802	0.76	0.72
Primates	order	Mammalia	class	all	906	PC	5	0.818	0.81	0.65
Primates	order	Mammalia	class	all	906	PC	6	0.872	0.96	0.67
Primates	order	Mammalia	class	all	906	Domains	0	0.8270000000000001	0.84	0.79
Mus musculus	species	Muridae	family	all	168	DNA	1	0.585	0.9	0.43
Mus musculus	species	Muridae	family	all	168	DNA	2	0.7759999999999999	0.9	0.62
Mus musculus	species	Muridae	family	all	168	DNA	3	0.8370000000000001	0.71	0.81
Mus musculus	species	Muridae	family	all	168	DNA	4	0.7070000000000001	0.62	0.67
Mus musculus	species	Muridae	family	all	168	DNA	5	0.741	0.76	0.71
Mus musculus	species	Muridae	family	all	168	DNA	6	0.735	0.71	0.67
Mus musculus	species	Muridae	family	all	168	DNA	7	0.7759999999999999	0.76	0.67
Mus musculus	species	Muridae	family	all	168	DNA	8	0.821	0.81	0.71
Mus musculus	species	Muridae	family	all	168	DNA	9	0.821	0.86	0.62
Mus musculus	species	Muridae	family	all	168	AA	1	0.753	0.81	0.62
Mus musculus	species	Muridae	family	all	168	AA	2	0.805	0.71	0.71
Mus musculus	species	Muridae	family	all	168	AA	3	0.7909999999999999	0.76	0.71
Mus musculus	species	Muridae	family	all	168	AA	4	0.873	0.76	0.76
Mus musculus	species	Muridae	family	all	168	PC	1	0.6579999999999999	0.67	0.48
Mus musculus	species	Muridae	family	all	168	PC	2	0.642	0.62	0.67
Mus musculus	species	Muridae	family	all	168	PC	3	0.764	0.71	0.81
Mus musculus	species	Muridae	family	all	168	PC	4	0.596	0.71	0.67
Mus musculus	species	Muridae	family	all	168	PC	5	0.723	0.62	0.57
Mus musculus	species	Muridae	family	all	168	PC	6	0.8320000000000001	0.86	0.71
Mus musculus	species	Muridae	family	all	168	Domains	0	0.7879999999999999	0.81	0.71
Mus	genus	Muridae	family	all	146	DNA	1	0.6459999999999999	0.79	0.61
Mus	genus	Muridae	family	all	146	DNA	2	0.763	0.79	0.61
Mus	genus	Muridae	family	all	146	DNA	3	0.81	0.79	0.72
Mus	genus	Muridae	family	all	146	DNA	4	0.775	0.74	0.78
Mus	genus	Muridae	family	all	146	DNA	5	0.833	0.63	0.83
Mus	genus	Muridae	family	all	146	DNA	6	0.904	0.79	0.78
Mus	genus	Muridae	family	all	146	DNA	7	0.9059999999999999	0.84	0.78
Mus	genus	Muridae	family	all	146	DNA	8	0.9329999999999999	0.95	0.67
Mus	genus	Muridae	family	all	146	DNA	9	0.851	0.95	0.72
Mus	genus	Muridae	family	all	146	AA	1	0.532	0.58	0.61
Mus	genus	Muridae	family	all	146	AA	2	0.7979999999999999	0.74	0.78
Mus	genus	Muridae	family	all	146	AA	3	0.871	0.84	0.72
Mus	genus	Muridae	family	all	146	AA	4	0.915	0.89	0.83
Mus	genus	Muridae	family	all	146	PC	1	0.573	0.58	0.33
Mus	genus	Muridae	family	all	146	PC	2	0.8170000000000001	0.74	0.72
Mus	genus	Muridae	family	all	146	PC	3	0.7440000000000001	0.74	0.67
Mus	genus	Muridae	family	all	146	PC	4	0.9009999999999999	0.84	0.78
Mus	genus	Muridae	family	all	146	PC	5	0.813	0.79	0.78
Mus	genus	Muridae	family	all	146	PC	6	0.898	0.74	0.78
Mus	genus	Muridae	family	all	146	Domains	0	0.857	0.89	0.61
Rattus norvegicus	species	Muridae	family	all	80	DNA	1	0.61	0.4	0.2
Rattus norvegicus	species	Muridae	family	all	80	DNA	2	0.59	0.7	0.5
Rattus norvegicus	species	Muridae	family	all	80	DNA	3	0.65	0.7	0.7
Rattus norvegicus	species	Muridae	family	all	80	DNA	4	0.79	0.7	0.9
Rattus norvegicus	species	Muridae	family	all	80	DNA	5	0.58	0.6	0.6
Rattus norvegicus	species	Muridae	family	all	80	DNA	6	0.62	0.5	0.6
Rattus norvegicus	species	Muridae	family	all	80	DNA	7	0.73	0.6	0.6
Rattus norvegicus	species	Muridae	family	all	80	DNA	8	0.79	0.6	0.8
Rattus norvegicus	species	Muridae	family	all	80	DNA	9	0.93	0.8	1.0
Rattus norvegicus	species	Muridae	family	all	80	AA	1	0.73	0.7	0.7
Rattus norvegicus	species	Muridae	family	all	80	AA	2	0.68	0.9	0.4
Rattus norvegicus	species	Muridae	family	all	80	AA	3	0.45	0.6	0.4
Rattus norvegicus	species	Muridae	family	all	80	AA	4	0.65	0.6	0.6
Rattus norvegicus	species	Muridae	family	all	80	PC	1	0.705	0.7	0.7
Rattus norvegicus	species	Muridae	family	all	80	PC	2	0.52	0.5	0.6
Rattus norvegicus	species	Muridae	family	all	80	PC	3	0.6	0.5	0.6
Rattus norvegicus	species	Muridae	family	all	80	PC	4	0.6	0.7	0.4
Rattus norvegicus	species	Muridae	family	all	80	PC	5	0.68	0.7	0.4
Rattus norvegicus	species	Muridae	family	all	80	PC	6	0.66	0.5	0.6
Rattus norvegicus	species	Muridae	family	all	80	Domains	0	0.795	0.8	0.6
Rattus	genus	Muridae	family	all	96	DNA	1	0.22899999999999998	0.83	0.58
Rattus	genus	Muridae	family	all	96	DNA	2	0.889	0.58	1.0
Rattus	genus	Muridae	family	all	96	DNA	3	0.9440000000000001	1.0	0.75
Rattus	genus	Muridae	family	all	96	DNA	4	1.0	1.0	1.0
Rattus	genus	Muridae	family	all	96	DNA	5	0.938	0.92	0.92
Rattus	genus	Muridae	family	all	96	DNA	6	0.8370000000000001	0.92	0.58
Rattus	genus	Muridae	family	all	96	DNA	7	0.757	0.67	0.58
Rattus	genus	Muridae	family	all	96	DNA	8	0.76	0.75	0.58
Rattus	genus	Muridae	family	all	96	DNA	9	0.764	0.83	0.17
Rattus	genus	Muridae	family	all	96	AA	1	0.715	0.75	0.75
Rattus	genus	Muridae	family	all	96	AA	2	0.875	0.92	0.67
Rattus	genus	Muridae	family	all	96	AA	3	0.764	0.83	0.58
Rattus	genus	Muridae	family	all	96	AA	4	0.8959999999999999	0.92	0.42
Rattus	genus	Muridae	family	all	96	PC	1	0.736	0.75	0.67
Rattus	genus	Muridae	family	all	96	PC	2	0.7709999999999999	0.92	0.58
Rattus	genus	Muridae	family	all	96	PC	3	0.75	0.83	0.58
Rattus	genus	Muridae	family	all	96	PC	4	0.611	0.75	0.42
Rattus	genus	Muridae	family	all	96	PC	5	0.715	0.92	0.5
Rattus	genus	Muridae	family	all	96	PC	6	0.889	0.92	0.33
Rattus	genus	Muridae	family	all	96	Domains	0	0.965	0.92	1.0
Muridae	family	Rodentia	order	all	197	DNA	1	0.456	0.0	1.0
Muridae	family	Rodentia	order	all	197	DNA	2	0.75	0.45	0.79
Muridae	family	Rodentia	order	all	197	DNA	3	0.7929999999999999	0.77	0.75
Muridae	family	Rodentia	order	all	197	DNA	4	0.528	0.45	0.71
Muridae	family	Rodentia	order	all	197	DNA	5	0.685	0.55	0.82
Muridae	family	Rodentia	order	all	197	DNA	6	0.753	0.45	0.71
Muridae	family	Rodentia	order	all	197	DNA	7	0.8170000000000001	0.55	0.82
Muridae	family	Rodentia	order	all	197	DNA	8	0.8170000000000001	0.41	0.89
Muridae	family	Rodentia	order	all	197	DNA	9	0.797	0.32	0.96
Muridae	family	Rodentia	order	all	197	AA	1	0.644	0.5	0.75
Muridae	family	Rodentia	order	all	197	AA	2	0.568	0.41	0.68
Muridae	family	Rodentia	order	all	197	AA	3	0.708	0.5	0.68
Muridae	family	Rodentia	order	all	197	AA	4	0.831	0.41	0.96
Muridae	family	Rodentia	order	all	197	PC	1	0.565	0.0	0.89
Muridae	family	Rodentia	order	all	197	PC	2	0.61	0.5	0.71
Muridae	family	Rodentia	order	all	197	PC	3	0.602	0.55	0.68
Muridae	family	Rodentia	order	all	197	PC	4	0.688	0.5	0.82
Muridae	family	Rodentia	order	all	197	PC	5	0.687	0.41	0.79
Muridae	family	Rodentia	order	all	197	PC	6	0.815	0.36	0.93
Muridae	family	Rodentia	order	all	197	Domains	0	0.649	0.55	0.71
Cricetidae	family	Rodentia	order	all	155	DNA	1	0.39399999999999996	1.0	0.0
Cricetidae	family	Rodentia	order	all	155	DNA	2	0.6579999999999999	0.7	0.44
Cricetidae	family	Rodentia	order	all	155	DNA	3	0.584	0.57	0.56
Cricetidae	family	Rodentia	order	all	155	DNA	4	0.39899999999999997	0.74	0.38
Cricetidae	family	Rodentia	order	all	155	DNA	5	0.56	0.52	0.5
Cricetidae	family	Rodentia	order	all	155	DNA	6	0.639	0.61	0.56
Cricetidae	family	Rodentia	order	all	155	DNA	7	0.693	0.61	0.69
Cricetidae	family	Rodentia	order	all	155	DNA	8	0.777	0.7	0.56
Cricetidae	family	Rodentia	order	all	155	DNA	9	0.7120000000000001	0.7	0.56
Cricetidae	family	Rodentia	order	all	155	AA	1	0.622	0.65	0.56
Cricetidae	family	Rodentia	order	all	155	AA	2	0.7070000000000001	0.65	0.69
Cricetidae	family	Rodentia	order	all	155	AA	3	0.773	0.78	0.75
Cricetidae	family	Rodentia	order	all	155	AA	4	0.7659999999999999	0.83	0.5
Cricetidae	family	Rodentia	order	all	155	PC	1	0.457	0.7	0.44
Cricetidae	family	Rodentia	order	all	155	PC	2	0.535	0.61	0.38
Cricetidae	family	Rodentia	order	all	155	PC	3	0.633	0.57	0.62
Cricetidae	family	Rodentia	order	all	155	PC	4	0.679	0.65	0.75
Cricetidae	family	Rodentia	order	all	155	PC	5	0.753	0.65	0.69
Cricetidae	family	Rodentia	order	all	155	PC	6	0.755	0.83	0.44
Cricetidae	family	Rodentia	order	all	155	Domains	0	0.64	0.61	0.69
Rodentia	order	Mammalia	class	all	614	DNA	1	0.54	0.62	0.35
Rodentia	order	Mammalia	class	all	614	DNA	2	0.638	0.66	0.52
Rodentia	order	Mammalia	class	all	614	DNA	3	0.8	0.76	0.72
Rodentia	order	Mammalia	class	all	614	DNA	4	0.8340000000000001	0.77	0.73
Rodentia	order	Mammalia	class	all	614	DNA	5	0.802	0.75	0.75
Rodentia	order	Mammalia	class	all	614	DNA	6	0.83	0.77	0.72
Rodentia	order	Mammalia	class	all	614	DNA	7	0.8809999999999999	0.82	0.8
Rodentia	order	Mammalia	class	all	614	DNA	8	0.894	0.81	0.84
Rodentia	order	Mammalia	class	all	614	DNA	9	0.8909999999999999	0.8	0.81
Rodentia	order	Mammalia	class	all	614	AA	1	0.75	0.73	0.59
Rodentia	order	Mammalia	class	all	614	AA	2	0.809	0.75	0.79
Rodentia	order	Mammalia	class	all	614	AA	3	0.938	0.9	0.83
Rodentia	order	Mammalia	class	all	614	AA	4	0.919	0.76	0.96
Rodentia	order	Mammalia	class	all	614	PC	1	0.657	0.39	0.71
Rodentia	order	Mammalia	class	all	614	PC	2	0.753	0.7	0.69
Rodentia	order	Mammalia	class	all	614	PC	3	0.8270000000000001	0.7	0.83
Rodentia	order	Mammalia	class	all	614	PC	4	0.838	0.73	0.77
Rodentia	order	Mammalia	class	all	614	PC	5	0.816	0.7	0.88
Rodentia	order	Mammalia	class	all	614	PC	6	0.9229999999999999	0.76	0.93
Rodentia	order	Mammalia	class	all	614	Domains	0	0.841	0.91	0.71
Mammalia	class	Chordata	phylum	all	771	DNA	1	0.48200000000000004	0.62	0.37
Mammalia	class	Chordata	phylum	all	771	DNA	2	0.738	0.56	0.81
Mammalia	class	Chordata	phylum	all	771	DNA	3	0.792	0.7	0.8
Mammalia	class	Chordata	phylum	all	771	DNA	4	0.779	0.68	0.72
Mammalia	class	Chordata	phylum	all	771	DNA	5	0.805	0.73	0.74
Mammalia	class	Chordata	phylum	all	771	DNA	6	0.895	0.81	0.83
Mammalia	class	Chordata	phylum	all	771	DNA	7	0.9259999999999999	0.85	0.85
Mammalia	class	Chordata	phylum	all	771	DNA	8	0.934	0.89	0.85
Mammalia	class	Chordata	phylum	all	771	DNA	9	0.93	0.92	0.84
Mammalia	class	Chordata	phylum	all	771	AA	1	0.654	0.65	0.58
Mammalia	class	Chordata	phylum	all	771	AA	2	0.86	0.78	0.8
Mammalia	class	Chordata	phylum	all	771	AA	3	0.929	0.88	0.85
Mammalia	class	Chordata	phylum	all	771	AA	4	0.915	0.94	0.76
Mammalia	class	Chordata	phylum	all	771	PC	1	0.5720000000000001	0.58	0.6
Mammalia	class	Chordata	phylum	all	771	PC	2	0.755	0.72	0.66
Mammalia	class	Chordata	phylum	all	771	PC	3	0.784	0.71	0.76
Mammalia	class	Chordata	phylum	all	771	PC	4	0.8320000000000001	0.81	0.78
Mammalia	class	Chordata	phylum	all	771	PC	5	0.861	0.85	0.76
Mammalia	class	Chordata	phylum	all	771	PC	6	0.903	0.93	0.73
Mammalia	class	Chordata	phylum	all	771	Domains	0	0.8909999999999999	0.9	0.81
Passeriformes	order	Aves	class	all	103	DNA	1	0.373	0.0	1.0
Passeriformes	order	Aves	class	all	103	DNA	2	0.479	0.46	0.54
Passeriformes	order	Aves	class	all	103	DNA	3	0.337	0.54	0.69
Passeriformes	order	Aves	class	all	103	DNA	4	0.166	0.85	0.77
Passeriformes	order	Aves	class	all	103	DNA	5	0.08	0.77	0.85
Passeriformes	order	Aves	class	all	103	DNA	6	0.8170000000000001	0.92	0.62
Passeriformes	order	Aves	class	all	103	DNA	7	0.763	0.92	0.54
Passeriformes	order	Aves	class	all	103	DNA	8	0.722	0.92	0.46
Passeriformes	order	Aves	class	all	103	DNA	9	0.669	0.77	0.38
Passeriformes	order	Aves	class	all	103	AA	1	0.787	0.77	0.62
Passeriformes	order	Aves	class	all	103	AA	2	0.976	0.92	0.85
Passeriformes	order	Aves	class	all	103	AA	3	0.722	0.69	0.92
Passeriformes	order	Aves	class	all	103	AA	4	1.0	1.0	0.85
Passeriformes	order	Aves	class	all	103	PC	1	0.473	0.46	0.54
Passeriformes	order	Aves	class	all	103	PC	2	0.49700000000000005	0.46	0.69
Passeriformes	order	Aves	class	all	103	PC	3	0.7509999999999999	0.62	0.77
Passeriformes	order	Aves	class	all	103	PC	4	0.8640000000000001	0.85	0.85
Passeriformes	order	Aves	class	all	103	PC	5	0.9590000000000001	0.92	0.85
Passeriformes	order	Aves	class	all	103	PC	6	0.982	1.0	0.92
Passeriformes	order	Aves	class	all	103	Domains	0	0.716	0.77	0.69
Gallus gallus	species	Galliformes	order	all	68	DNA	1	0.5	0.38	0.56
Gallus gallus	species	Galliformes	order	all	68	DNA	2	0.597	0.5	0.33
Gallus gallus	species	Galliformes	order	all	68	DNA	3	0.41700000000000004	0.75	0.56
Gallus gallus	species	Galliformes	order	all	68	DNA	4	0.514	0.75	0.44
Gallus gallus	species	Galliformes	order	all	68	DNA	5	0.514	0.75	0.44
Gallus gallus	species	Galliformes	order	all	68	DNA	6	0.556	0.5	0.44
Gallus gallus	species	Galliformes	order	all	68	DNA	7	0.5489999999999999	0.5	0.44
Gallus gallus	species	Galliformes	order	all	68	DNA	8	0.6809999999999999	0.62	0.78
Gallus gallus	species	Galliformes	order	all	68	DNA	9	0.583	0.12	0.89
Gallus gallus	species	Galliformes	order	all	68	AA	1	0.47200000000000003	0.75	0.33
Gallus gallus	species	Galliformes	order	all	68	AA	2	0.375	0.75	0.56
Gallus gallus	species	Galliformes	order	all	68	AA	3	0.674	0.5	0.89
Gallus gallus	species	Galliformes	order	all	68	AA	4	0.6809999999999999	0.38	0.89
Gallus gallus	species	Galliformes	order	all	68	PC	1	0.5489999999999999	0.62	0.33
Gallus gallus	species	Galliformes	order	all	68	PC	2	0.285	0.75	0.56
Gallus gallus	species	Galliformes	order	all	68	PC	3	0.389	0.62	0.56
Gallus gallus	species	Galliformes	order	all	68	PC	4	0.59	0.5	0.78
Gallus gallus	species	Galliformes	order	all	68	PC	5	0.597	0.5	0.89
Gallus gallus	species	Galliformes	order	all	68	PC	6	0.6809999999999999	0.38	0.89
Gallus gallus	species	Galliformes	order	all	68	Domains	0	0.41	0.38	0.67
Phasianidae	family	Aves	class	all	193	DNA	1	0.33799999999999997	0.56	0.67
Phasianidae	family	Aves	class	all	193	DNA	2	0.57	0.52	0.58
Phasianidae	family	Aves	class	all	193	DNA	3	0.515	0.48	0.62
Phasianidae	family	Aves	class	all	193	DNA	4	0.603	0.56	0.54
Phasianidae	family	Aves	class	all	193	DNA	5	0.7170000000000001	0.72	0.67
Phasianidae	family	Aves	class	all	193	DNA	6	0.698	0.76	0.58
Phasianidae	family	Aves	class	all	193	DNA	7	0.7070000000000001	0.76	0.62
Phasianidae	family	Aves	class	all	193	DNA	8	0.755	0.76	0.71
Phasianidae	family	Aves	class	all	193	DNA	9	0.713	0.6	0.79
Phasianidae	family	Aves	class	all	193	AA	1	0.515	0.64	0.33
Phasianidae	family	Aves	class	all	193	AA	2	0.713	0.64	0.62
Phasianidae	family	Aves	class	all	193	AA	3	0.698	0.68	0.67
Phasianidae	family	Aves	class	all	193	AA	4	0.72	0.44	0.83
Phasianidae	family	Aves	class	all	193	PC	1	0.54	0.52	0.38
Phasianidae	family	Aves	class	all	193	PC	2	0.557	0.6	0.42
Phasianidae	family	Aves	class	all	193	PC	3	0.75	0.56	0.75
Phasianidae	family	Aves	class	all	193	PC	4	0.8220000000000001	0.6	0.79
Phasianidae	family	Aves	class	all	193	PC	5	0.6729999999999999	0.52	0.75
Phasianidae	family	Aves	class	all	193	PC	6	0.733	0.52	0.75
Phasianidae	family	Aves	class	all	193	Domains	0	0.614	0.76	0.46
Galliformes	order	Aves	class	all	212	DNA	1	0.7140000000000001	1.0	0.0
Galliformes	order	Aves	class	all	212	DNA	2	0.599	0.67	0.58
Galliformes	order	Aves	class	all	212	DNA	3	0.638	0.7	0.58
Galliformes	order	Aves	class	all	212	DNA	4	0.638	0.67	0.5
Galliformes	order	Aves	class	all	212	DNA	5	0.7509999999999999	0.81	0.65
Galliformes	order	Aves	class	all	212	DNA	6	0.768	0.85	0.73
Galliformes	order	Aves	class	all	212	DNA	7	0.789	0.85	0.65
Galliformes	order	Aves	class	all	212	DNA	8	0.833	0.78	0.73
Galliformes	order	Aves	class	all	212	DNA	9	0.785	0.67	0.69
Galliformes	order	Aves	class	all	212	AA	1	0.5429999999999999	0.67	0.38
Galliformes	order	Aves	class	all	212	AA	2	0.737	0.67	0.69
Galliformes	order	Aves	class	all	212	AA	3	0.758	0.7	0.69
Galliformes	order	Aves	class	all	212	AA	4	0.887	0.7	0.85
Galliformes	order	Aves	class	all	212	PC	1	0.452	0.67	0.31
Galliformes	order	Aves	class	all	212	PC	2	0.597	0.63	0.65
Galliformes	order	Aves	class	all	212	PC	3	0.7829999999999999	0.81	0.73
Galliformes	order	Aves	class	all	212	PC	4	0.748	0.74	0.77
Galliformes	order	Aves	class	all	212	PC	5	0.846	0.7	0.85
Galliformes	order	Aves	class	all	212	PC	6	0.889	0.74	0.85
Galliformes	order	Aves	class	all	212	Domains	0	0.731	0.78	0.62
Anas	genus	Aves	class	all	76	DNA	1	0.344	0.4	0.89
Anas	genus	Aves	class	all	76	DNA	2	0.767	0.6	0.67
Anas	genus	Aves	class	all	76	DNA	3	0.9	0.9	0.78
Anas	genus	Aves	class	all	76	DNA	4	0.767	0.6	0.67
Anas	genus	Aves	class	all	76	DNA	5	0.778	0.5	0.78
Anas	genus	Aves	class	all	76	DNA	6	0.7559999999999999	0.6	0.67
Anas	genus	Aves	class	all	76	DNA	7	0.733	0.6	0.67
Anas	genus	Aves	class	all	76	DNA	8	0.7	0.9	0.67
Anas	genus	Aves	class	all	76	DNA	9	0.722	1.0	0.56
Anas	genus	Aves	class	all	76	AA	1	0.578	0.2	0.89
Anas	genus	Aves	class	all	76	AA	2	0.6559999999999999	0.8	0.56
Anas	genus	Aves	class	all	76	AA	3	0.6779999999999999	0.8	0.56
Anas	genus	Aves	class	all	76	AA	4	0.6559999999999999	0.9	0.56
Anas	genus	Aves	class	all	76	PC	1	0.37799999999999995	0.6	0.78
Anas	genus	Aves	class	all	76	PC	2	0.622	0.7	0.67
Anas	genus	Aves	class	all	76	PC	3	0.6779999999999999	0.8	0.67
Anas	genus	Aves	class	all	76	PC	4	0.622	0.7	0.56
Anas	genus	Aves	class	all	76	PC	5	0.6779999999999999	0.8	0.56
Anas	genus	Aves	class	all	76	PC	6	0.778	0.9	0.56
Anas	genus	Aves	class	all	76	Domains	0	0.389	0.3	0.78
Anatidae	family	Aves	class	all	127	DNA	1	0.746	0.69	0.81
Anatidae	family	Aves	class	all	127	DNA	2	0.7340000000000001	0.5	0.81
Anatidae	family	Aves	class	all	127	DNA	3	0.711	0.62	0.81
Anatidae	family	Aves	class	all	127	DNA	4	0.738	0.56	0.75
Anatidae	family	Aves	class	all	127	DNA	5	0.82	0.62	0.81
Anatidae	family	Aves	class	all	127	DNA	6	0.867	0.75	0.81
Anatidae	family	Aves	class	all	127	DNA	7	0.863	0.88	0.81
Anatidae	family	Aves	class	all	127	DNA	8	0.9059999999999999	0.81	0.81
Anatidae	family	Aves	class	all	127	DNA	9	0.797	0.81	0.56
Anatidae	family	Aves	class	all	127	AA	1	0.5820000000000001	0.56	0.75
Anatidae	family	Aves	class	all	127	AA	2	0.77	0.62	0.81
Anatidae	family	Aves	class	all	127	AA	3	0.738	0.75	0.62
Anatidae	family	Aves	class	all	127	AA	4	0.8320000000000001	0.94	0.62
Anatidae	family	Aves	class	all	127	PC	1	0.527	0.38	0.75
Anatidae	family	Aves	class	all	127	PC	2	0.695	0.69	0.75
Anatidae	family	Aves	class	all	127	PC	3	0.8440000000000001	0.69	0.88
Anatidae	family	Aves	class	all	127	PC	4	0.703	0.69	0.69
Anatidae	family	Aves	class	all	127	PC	5	0.828	0.94	0.62
Anatidae	family	Aves	class	all	127	PC	6	0.8590000000000001	0.94	0.62
Anatidae	family	Aves	class	all	127	Domains	0	0.7070000000000001	0.5	0.75
Aves	class	Chordata	phylum	all	575	DNA	1	0.389	0.0	1.0
Aves	class	Chordata	phylum	all	575	DNA	2	0.6559999999999999	0.7	0.51
Aves	class	Chordata	phylum	all	575	DNA	3	0.768	0.72	0.75
Aves	class	Chordata	phylum	all	575	DNA	4	0.81	0.77	0.82
Aves	class	Chordata	phylum	all	575	DNA	5	0.7879999999999999	0.75	0.82
Aves	class	Chordata	phylum	all	575	DNA	6	0.903	0.83	0.82
Aves	class	Chordata	phylum	all	575	DNA	7	0.919	0.89	0.86
Aves	class	Chordata	phylum	all	575	DNA	8	0.932	0.89	0.9
Aves	class	Chordata	phylum	all	575	DNA	9	0.943	0.87	0.86
Aves	class	Chordata	phylum	all	575	AA	1	0.6990000000000001	0.75	0.55
Aves	class	Chordata	phylum	all	575	AA	2	0.8290000000000001	0.8	0.81
Aves	class	Chordata	phylum	all	575	AA	3	0.9490000000000001	0.89	0.92
Aves	class	Chordata	phylum	all	575	AA	4	0.9490000000000001	0.93	0.85
Aves	class	Chordata	phylum	all	575	PC	1	0.439	0.45	0.63
Aves	class	Chordata	phylum	all	575	PC	2	0.75	0.66	0.71
Aves	class	Chordata	phylum	all	575	PC	3	0.71	0.8	0.63
Aves	class	Chordata	phylum	all	575	PC	4	0.836	0.82	0.7
Aves	class	Chordata	phylum	all	575	PC	5	0.8959999999999999	0.85	0.85
Aves	class	Chordata	phylum	all	575	PC	6	0.893	0.85	0.75
Aves	class	Chordata	phylum	all	575	Domains	0	0.9129999999999999	0.76	0.9
Chordata	phylum	Metazoa	kingdom	all	896	DNA	1	0.691	0.63	0.63
Chordata	phylum	Metazoa	kingdom	all	896	DNA	2	0.9059999999999999	0.92	0.81
Chordata	phylum	Metazoa	kingdom	all	896	DNA	3	0.941	0.88	0.86
Chordata	phylum	Metazoa	kingdom	all	896	DNA	4	0.932	0.85	0.87
Chordata	phylum	Metazoa	kingdom	all	896	DNA	5	0.895	0.82	0.88
Chordata	phylum	Metazoa	kingdom	all	896	DNA	6	0.9109999999999999	0.78	0.85
Chordata	phylum	Metazoa	kingdom	all	896	DNA	7	0.9490000000000001	0.83	0.91
Chordata	phylum	Metazoa	kingdom	all	896	DNA	8	0.956	0.79	0.94
Chordata	phylum	Metazoa	kingdom	all	896	DNA	9	0.951	0.72	0.95
Chordata	phylum	Metazoa	kingdom	all	896	AA	1	0.919	0.85	0.86
Chordata	phylum	Metazoa	kingdom	all	896	AA	2	0.882	0.88	0.81
Chordata	phylum	Metazoa	kingdom	all	896	AA	3	0.93	0.83	0.9
Chordata	phylum	Metazoa	kingdom	all	896	AA	4	0.892	0.73	0.85
Chordata	phylum	Metazoa	kingdom	all	896	PC	1	0.787	0.74	0.75
Chordata	phylum	Metazoa	kingdom	all	896	PC	2	0.8740000000000001	0.82	0.83
Chordata	phylum	Metazoa	kingdom	all	896	PC	3	0.8320000000000001	0.74	0.82
Chordata	phylum	Metazoa	kingdom	all	896	PC	4	0.8909999999999999	0.78	0.85
Chordata	phylum	Metazoa	kingdom	all	896	PC	5	0.853	0.79	0.83
Chordata	phylum	Metazoa	kingdom	all	896	PC	6	0.862	0.84	0.73
Chordata	phylum	Metazoa	kingdom	all	896	Domains	0	0.9520000000000001	0.93	0.89
Ixodidae	family	Arthropoda	phylum	all	72	DNA	1	0.7120000000000001	0.6	0.88
Ixodidae	family	Arthropoda	phylum	all	72	DNA	2	0.9620000000000001	0.9	1.0
Ixodidae	family	Arthropoda	phylum	all	72	DNA	3	0.988	0.9	1.0
Ixodidae	family	Arthropoda	phylum	all	72	DNA	4	0.862	0.7	1.0
Ixodidae	family	Arthropoda	phylum	all	72	DNA	5	0.912	0.7	1.0
Ixodidae	family	Arthropoda	phylum	all	72	DNA	6	0.912	0.7	1.0
Ixodidae	family	Arthropoda	phylum	all	72	DNA	7	0.95	0.6	1.0
Ixodidae	family	Arthropoda	phylum	all	72	DNA	8	0.9	0.8	1.0
Ixodidae	family	Arthropoda	phylum	all	72	DNA	9	0.9620000000000001	1.0	0.12
Ixodidae	family	Arthropoda	phylum	all	72	AA	1	0.975	1.0	0.62
Ixodidae	family	Arthropoda	phylum	all	72	AA	2	0.963	0.9	0.88
Ixodidae	family	Arthropoda	phylum	all	72	AA	3	0.975	1.0	0.62
Ixodidae	family	Arthropoda	phylum	all	72	AA	4	0.975	1.0	0.25
Ixodidae	family	Arthropoda	phylum	all	72	PC	1	1.0	1.0	0.88
Ixodidae	family	Arthropoda	phylum	all	72	PC	2	1.0	1.0	0.88
Ixodidae	family	Arthropoda	phylum	all	72	PC	3	0.938	1.0	0.75
Ixodidae	family	Arthropoda	phylum	all	72	PC	4	0.862	0.9	0.62
Ixodidae	family	Arthropoda	phylum	all	72	PC	5	0.7879999999999999	0.9	0.25
Ixodidae	family	Arthropoda	phylum	all	72	PC	6	0.862	1.0	0.25
Ixodidae	family	Arthropoda	phylum	all	72	Domains	0	0.838	0.7	1.0
Ixodida	order	Arthropoda	phylum	all	105	DNA	1	0.778	0.69	0.73
Ixodida	order	Arthropoda	phylum	all	105	DNA	2	0.932	0.94	0.73
Ixodida	order	Arthropoda	phylum	all	105	DNA	3	0.92	0.81	0.82
Ixodida	order	Arthropoda	phylum	all	105	DNA	4	0.8859999999999999	0.81	0.82
Ixodida	order	Arthropoda	phylum	all	105	DNA	5	0.96	0.88	0.91
Ixodida	order	Arthropoda	phylum	all	105	DNA	6	0.9890000000000001	0.94	1.0
Ixodida	order	Arthropoda	phylum	all	105	DNA	7	0.9890000000000001	0.94	1.0
Ixodida	order	Arthropoda	phylum	all	105	DNA	8	0.9940000000000001	0.81	1.0
Ixodida	order	Arthropoda	phylum	all	105	DNA	9	0.96	0.75	1.0
Ixodida	order	Arthropoda	phylum	all	105	AA	1	0.9490000000000001	0.94	0.91
Ixodida	order	Arthropoda	phylum	all	105	AA	2	0.943	1.0	0.82
Ixodida	order	Arthropoda	phylum	all	105	AA	3	0.858	0.94	0.64
Ixodida	order	Arthropoda	phylum	all	105	AA	4	0.915	1.0	0.36
Ixodida	order	Arthropoda	phylum	all	105	PC	1	0.92	0.81	0.82
Ixodida	order	Arthropoda	phylum	all	105	PC	2	0.875	0.94	0.64
Ixodida	order	Arthropoda	phylum	all	105	PC	3	0.835	0.75	0.82
Ixodida	order	Arthropoda	phylum	all	105	PC	4	0.852	0.81	0.82
Ixodida	order	Arthropoda	phylum	all	105	PC	5	0.8859999999999999	1.0	0.45
Ixodida	order	Arthropoda	phylum	all	105	PC	6	0.835	1.0	0.36
Ixodida	order	Arthropoda	phylum	all	105	Domains	0	0.8859999999999999	0.88	0.82
Arachnida	class	Arthropoda	phylum	all	114	DNA	1	0.8290000000000001	0.75	0.77
Arachnida	class	Arthropoda	phylum	all	114	DNA	2	0.9129999999999999	0.88	0.77
Arachnida	class	Arthropoda	phylum	all	114	DNA	3	0.894	0.81	0.77
Arachnida	class	Arthropoda	phylum	all	114	DNA	4	0.9540000000000001	0.81	0.92
Arachnida	class	Arthropoda	phylum	all	114	DNA	5	0.9470000000000001	0.75	0.85
Arachnida	class	Arthropoda	phylum	all	114	DNA	6	0.9570000000000001	0.62	0.92
Arachnida	class	Arthropoda	phylum	all	114	DNA	7	0.976	0.69	1.0
Arachnida	class	Arthropoda	phylum	all	114	DNA	8	0.99	0.81	1.0
Arachnida	class	Arthropoda	phylum	all	114	DNA	9	0.894	1.0	0.54
Arachnida	class	Arthropoda	phylum	all	114	AA	1	0.8029999999999999	0.62	0.85
Arachnida	class	Arthropoda	phylum	all	114	AA	2	0.856	0.56	0.92
Arachnida	class	Arthropoda	phylum	all	114	AA	3	0.971	0.75	0.92
Arachnida	class	Arthropoda	phylum	all	114	AA	4	0.7879999999999999	1.0	0.38
Arachnida	class	Arthropoda	phylum	all	114	PC	1	0.6829999999999999	0.44	0.85
Arachnida	class	Arthropoda	phylum	all	114	PC	2	0.6920000000000001	0.5	0.85
Arachnida	class	Arthropoda	phylum	all	114	PC	3	0.731	0.5	0.85
Arachnida	class	Arthropoda	phylum	all	114	PC	4	0.7979999999999999	0.75	0.69
Arachnida	class	Arthropoda	phylum	all	114	PC	5	0.764	0.94	0.38
Arachnida	class	Arthropoda	phylum	all	114	PC	6	0.721	1.0	0.38
Arachnida	class	Arthropoda	phylum	all	114	Domains	0	0.8	0.44	0.85
Hymenoptera	order	Insecta	class	all	91	DNA	1	0.568	1.0	0.0
Hymenoptera	order	Insecta	class	all	91	DNA	2	0.5760000000000001	0.58	0.45
Hymenoptera	order	Insecta	class	all	91	DNA	3	0.652	0.67	0.36
Hymenoptera	order	Insecta	class	all	91	DNA	4	0.833	0.92	0.64
Hymenoptera	order	Insecta	class	all	91	DNA	5	0.833	0.75	0.73
Hymenoptera	order	Insecta	class	all	91	DNA	6	0.8029999999999999	0.83	0.64
Hymenoptera	order	Insecta	class	all	91	DNA	7	0.8109999999999999	0.92	0.55
Hymenoptera	order	Insecta	class	all	91	DNA	8	0.841	1.0	0.36
Hymenoptera	order	Insecta	class	all	91	DNA	9	0.758	1.0	0.09
Hymenoptera	order	Insecta	class	all	91	AA	1	0.765	0.75	0.64
Hymenoptera	order	Insecta	class	all	91	AA	2	0.841	0.92	0.64
Hymenoptera	order	Insecta	class	all	91	AA	3	0.848	1.0	0.64
Hymenoptera	order	Insecta	class	all	91	AA	4	0.9620000000000001	1.0	0.36
Hymenoptera	order	Insecta	class	all	91	PC	1	0.644	0.5	0.82
Hymenoptera	order	Insecta	class	all	91	PC	2	0.735	0.83	0.64
Hymenoptera	order	Insecta	class	all	91	PC	3	0.7879999999999999	0.92	0.55
Hymenoptera	order	Insecta	class	all	91	PC	4	0.659	0.83	0.64
Hymenoptera	order	Insecta	class	all	91	PC	5	0.8640000000000001	1.0	0.55
Hymenoptera	order	Insecta	class	all	91	PC	6	0.841	1.0	0.36
Hymenoptera	order	Insecta	class	all	91	Domains	0	0.9390000000000001	0.83	0.82
Aedes	genus	Culicidae	family	all	93	DNA	1	0.368	0.42	0.83
Aedes	genus	Culicidae	family	all	93	DNA	2	0.632	0.5	0.75
Aedes	genus	Culicidae	family	all	93	DNA	3	0.625	0.5	0.58
Aedes	genus	Culicidae	family	all	93	DNA	4	0.75	0.58	0.83
Aedes	genus	Culicidae	family	all	93	DNA	5	0.757	0.67	0.67
Aedes	genus	Culicidae	family	all	93	DNA	6	0.625	0.5	0.83
Aedes	genus	Culicidae	family	all	93	DNA	7	0.597	0.5	0.75
Aedes	genus	Culicidae	family	all	93	DNA	8	0.5589999999999999	0.42	0.83
Aedes	genus	Culicidae	family	all	93	DNA	9	0.736	0.0	1.0
Aedes	genus	Culicidae	family	all	93	AA	1	0.271	0.67	0.67
Aedes	genus	Culicidae	family	all	93	AA	2	0.604	0.5	0.67
Aedes	genus	Culicidae	family	all	93	AA	3	0.625	0.17	0.92
Aedes	genus	Culicidae	family	all	93	AA	4	0.778	0.08	0.92
Aedes	genus	Culicidae	family	all	93	PC	1	0.701	0.5	0.75
Aedes	genus	Culicidae	family	all	93	PC	2	0.177	0.83	0.75
Aedes	genus	Culicidae	family	all	93	PC	3	0.6809999999999999	0.42	0.75
Aedes	genus	Culicidae	family	all	93	PC	4	0.66	0.42	0.83
Aedes	genus	Culicidae	family	all	93	PC	5	0.6940000000000001	0.17	0.83
Aedes	genus	Culicidae	family	all	93	PC	6	0.757	0.17	0.92
Aedes	genus	Culicidae	family	all	93	Domains	0	0.767	0.67	0.75
Culex	genus	Culicidae	family	all	136	DNA	1	0.632	0.44	0.62
Culex	genus	Culicidae	family	all	136	DNA	2	0.47700000000000004	0.56	0.5
Culex	genus	Culicidae	family	all	136	DNA	3	0.43799999999999994	0.67	0.5
Culex	genus	Culicidae	family	all	136	DNA	4	0.611	0.56	0.38
Culex	genus	Culicidae	family	all	136	DNA	5	0.43799999999999994	0.39	0.5
Culex	genus	Culicidae	family	all	136	DNA	6	0.528	0.44	0.44
Culex	genus	Culicidae	family	all	136	DNA	7	0.62	0.56	0.62
Culex	genus	Culicidae	family	all	136	DNA	8	0.655	0.56	0.69
Culex	genus	Culicidae	family	all	136	DNA	9	0.35200000000000004	0.39	0.69
Culex	genus	Culicidae	family	all	136	AA	1	0.679	0.56	0.75
Culex	genus	Culicidae	family	all	136	AA	2	0.736	0.61	0.75
Culex	genus	Culicidae	family	all	136	AA	3	0.715	0.61	0.69
Culex	genus	Culicidae	family	all	136	AA	4	0.78	0.56	0.81
Culex	genus	Culicidae	family	all	136	PC	1	0.615	0.67	0.5
Culex	genus	Culicidae	family	all	136	PC	2	0.635	0.72	0.44
Culex	genus	Culicidae	family	all	136	PC	3	0.608	0.5	0.62
Culex	genus	Culicidae	family	all	136	PC	4	0.34700000000000003	0.44	0.81
Culex	genus	Culicidae	family	all	136	PC	5	0.759	0.56	0.81
Culex	genus	Culicidae	family	all	136	PC	6	0.792	0.56	0.81
Culex	genus	Culicidae	family	all	136	Domains	0	0.602	0.72	0.75
Culicidae	family	Diptera	order	all	134	DNA	1	0.64	1.0	0.35
Culicidae	family	Diptera	order	all	134	DNA	2	0.8859999999999999	0.82	0.71
Culicidae	family	Diptera	order	all	134	DNA	3	0.8859999999999999	0.94	0.76
Culicidae	family	Diptera	order	all	134	DNA	4	0.8340000000000001	0.76	0.71
Culicidae	family	Diptera	order	all	134	DNA	5	0.927	0.88	0.88
Culicidae	family	Diptera	order	all	134	DNA	6	0.917	0.88	0.71
Culicidae	family	Diptera	order	all	134	DNA	7	0.9	0.94	0.59
Culicidae	family	Diptera	order	all	134	DNA	8	0.8859999999999999	0.94	0.53
Culicidae	family	Diptera	order	all	134	DNA	9	0.8270000000000001	0.88	0.71
Culicidae	family	Diptera	order	all	134	AA	1	0.848	0.82	0.76
Culicidae	family	Diptera	order	all	134	AA	2	0.841	0.47	0.88
Culicidae	family	Diptera	order	all	134	AA	3	0.9129999999999999	0.88	0.88
Culicidae	family	Diptera	order	all	134	AA	4	0.945	1.0	0.76
Culicidae	family	Diptera	order	all	134	PC	1	0.782	0.76	0.65
Culicidae	family	Diptera	order	all	134	PC	2	0.64	0.53	0.65
Culicidae	family	Diptera	order	all	134	PC	3	0.875	0.65	0.88
Culicidae	family	Diptera	order	all	134	PC	4	0.893	0.88	0.82
Culicidae	family	Diptera	order	all	134	PC	5	0.862	0.94	0.59
Culicidae	family	Diptera	order	all	134	PC	6	0.976	1.0	0.65
Culicidae	family	Diptera	order	all	134	Domains	0	0.9	0.94	0.76
Diptera	order	Insecta	class	all	464	DNA	1	0.42700000000000005	0.22	0.83
Diptera	order	Insecta	class	all	464	DNA	2	0.883	0.81	0.78
Diptera	order	Insecta	class	all	464	DNA	3	0.903	0.84	0.83
Diptera	order	Insecta	class	all	464	DNA	4	0.919	0.83	0.84
Diptera	order	Insecta	class	all	464	DNA	5	0.897	0.84	0.84
Diptera	order	Insecta	class	all	464	DNA	6	0.919	0.83	0.9
Diptera	order	Insecta	class	all	464	DNA	7	0.9490000000000001	0.83	0.9
Diptera	order	Insecta	class	all	464	DNA	8	0.946	0.81	0.97
Diptera	order	Insecta	class	all	464	DNA	9	0.9329999999999999	0.74	0.9
Diptera	order	Insecta	class	all	464	AA	1	0.871	0.79	0.81
Diptera	order	Insecta	class	all	464	AA	2	0.8290000000000001	0.81	0.88
Diptera	order	Insecta	class	all	464	AA	3	0.889	0.88	0.84
Diptera	order	Insecta	class	all	464	AA	4	0.9159999999999999	0.98	0.57
Diptera	order	Insecta	class	all	464	PC	1	0.648	0.53	0.78
Diptera	order	Insecta	class	all	464	PC	2	0.763	0.74	0.72
Diptera	order	Insecta	class	all	464	PC	3	0.7340000000000001	0.74	0.66
Diptera	order	Insecta	class	all	464	PC	4	0.838	0.74	0.79
Diptera	order	Insecta	class	all	464	PC	5	0.8540000000000001	0.81	0.72
Diptera	order	Insecta	class	all	464	PC	6	0.9159999999999999	0.98	0.53
[truncated: 1,141 more rows]
